# Supplementary material for: Methyl 2-(tert-but­oxy­carbonyl­amino)-1,3-thia­zole-5-carboxyl­ate
Source: Acta Crystallogr Sect E Struct Rep Online. 2010 Aug 18;66(Pt 9):o2343. doi: 10.1107/S1600536810032277 (PMC3007983; doi:10.1107/S1600536810032277)
Supplement: Supplementary file 1 [file e-66-o2343-sup1.cif]

##############################################################################
###                                                                        ###
###        Electronic paper (Acta Crystallographica Section E)             ###
###                                                                        ###
##############################################################################
#                                                                            #
# This CIF contains the data in a paper accepted for publication in Acta     #
# Crystallographica Section E. It conforms to the requirements of Notes      #
# for Authors for Section E, and has been peer reviewed under the auspices   #
# of the IUCr Commission on Journals.                                        #
#                                                                            #
# Full details of the Crystallographic Information File format               #
# are given in the paper "The Crystallographic Information File (CIF):       #
# a New Standard Archive File for Crystallography" by S. R. Hall, F. H.      #
# Allen and I. D. Brown [Acta Cryst. (1991), A47, 655-685].                  #
#                                                                            #
# The current version of the core CIF dictionary is obtainable from          #
# ftp://ftp.iucr.org/pub/cif_core.dic. The current version number is 2.4.    #
#                                                                            #
# Software is freely available for graphical display of the structure(s) in  #
# this CIF.  For information consult the CIF home page http://www.iucr.org/  #
# cif/home.html                                                              #
#                                                                            #
# This file may be used for bona fide research purposes within the           #
# scientific community so long as proper attribution is given to the journal # 
# article from which it was obtained.                                        #
#                                                                            #
##############################################################################
                                             
data_global
_audit_creation_method     'from SHELXL97 CIF and IUCr SHELXL97-template'
_journal_date_recd_electronic     2010-08-05
_journal_date_accepted     2010-08-11
_journal_name_full     'Acta Crystallographica, Section E'
_journal_year     2010
_journal_volume     66
_journal_issue      9
_journal_page_first     o2343
_journal_page_last     o2343
_journal_paper_category     QO
_journal_coeditor_code     BH2305
_publ_contact_author_name     'Wan, Rong'
_publ_contact_author_address
;
Department of Applied Chemistry
College of Science
Nanjing University of Technology
No. 5 Xinmofan Road, Nanjing
Nanjing 210009
People's Republic of China
;
_publ_contact_author_email     rwan@njut.edu.cn
_publ_contact_author_fax     '86 25 83369345'
_publ_contact_author_phone     '86 25 83587440'
_publ_section_title
;
Methyl 2-(<i>tert</i>-butoxycarbonylamino)-1,3-thiazole-5-carboxylate
;
loop_
    _publ_author_name
    _publ_author_address
    "An, Kang"
;
Department of Applied Chemistry
College of Science
Nanjing University of Technology
No. 5 Xinmofan Road, Nanjing
Nanjing 210009
People's Republic of China
;
    "Guan, Jiannin"
;
Department of Applied Chemistry
College of Science
Nanjing University of Technology
No. 5 Xinmofan Road, Nanjing
Nanjing 210009
People's Republic of China
;
    "Yu, Pen"
;
Department of Applied Chemistry
College of Science
Nanjing University of Technology
No. 5 Xinmofan Road, Nanjing
Nanjing 210009
People's Republic of China
;
    "Yang, Hao"
;
Department of Synthesis
Nanjing Cavendish Bioengineering Technology Co. Ltd
Nanjing 210009
People's Republic of China
;
    "Wan, Rong"
;
Department of Applied Chemistry
College of Science
Nanjing University of Technology
No. 5 Xinmofan Road, Nanjing
Nanjing 210009
People's Republic of China
;
data_I
_audit_creation_method     SHELXL97
_chemical_name_systematic
;
Methyl 2-(<i>tert</i>-butoxycarbonylamino)-1,3-thiazole-5-carboxylate
;
_chemical_name_common     ?
_chemical_formula_moiety     'C10 H14 N2 O4 S'
_chemical_formula_sum     'C10 H14 N2 O4 S'
_chemical_formula_iupac     'C10 H14 N2 O4 S'
_chemical_formula_weight     258.29
_chemical_melting_point     ?
_symmetry_cell_setting     triclinic
_symmetry_space_group_name_H-M     'P -1'
_symmetry_space_group_name_Hall     '-P 1'
loop_
    _symmetry_equiv_pos_as_xyz
    'x, y, z'
    '-x, -y, -z'
_cell_length_a     7.0700(14)
_cell_length_b     9.2580(19)
_cell_length_c     10.708(2)
_cell_angle_alpha     70.10(3)
_cell_angle_beta     79.67(3)
_cell_angle_gamma     79.08(3)
_cell_volume     642.1(2)
_cell_formula_units_Z     2
_cell_measurement_reflns_used     25
_cell_measurement_theta_min     10
_cell_measurement_theta_max     13
_cell_measurement_temperature     293(2)
_exptl_crystal_description     block
_exptl_crystal_colour     colourless
_exptl_crystal_size_max     0.30
_exptl_crystal_size_mid     0.10
_exptl_crystal_size_min     0.10
_exptl_crystal_density_diffrn     1.336
_exptl_crystal_density_meas     ?
_exptl_crystal_density_method     'not measured'
_exptl_crystal_F_000     272
_exptl_absorpt_coefficient_mu     0.257
_exptl_absorpt_correction_type     psi-scan
_exptl_absorpt_process_details     '(North <i>et al.</i>, 1968)'
_exptl_absorpt_correction_T_min     0.9269
_exptl_absorpt_correction_T_max     0.9748
_exptl_special_details     ?
_diffrn_ambient_temperature     293(2)
_diffrn_radiation_type     MoK\a
_diffrn_radiation_wavelength     0.71073
_diffrn_radiation_source     'fine-focus sealed tube'
_diffrn_radiation_monochromator     graphite
_diffrn_measurement_device_type     'Enraf--Nonius CAD-4'
_diffrn_measurement_method     \w/2\q
_diffrn_detector_area_resol_mean     ?
_diffrn_reflns_number     2543
_diffrn_reflns_av_R_equivalents     0.0138
_diffrn_reflns_av_sigmaI/netI     0.0237
_diffrn_reflns_theta_min     2.04
_diffrn_reflns_theta_max     25.27
_diffrn_reflns_theta_full     25.27
_diffrn_measured_fraction_theta_max     1.000
_diffrn_measured_fraction_theta_full     1.000
_diffrn_reflns_limit_h_min     0
_diffrn_reflns_limit_h_max     8
_diffrn_reflns_limit_k_min     -10
_diffrn_reflns_limit_k_max     11
_diffrn_reflns_limit_l_min     -12
_diffrn_reflns_limit_l_max     12
_diffrn_standards_number     3
_diffrn_standards_interval_count     200
_diffrn_standards_interval_time     2
_diffrn_standards_decay_%     1
_refine_special_details     ?
_reflns_number_total     2338
_reflns_number_gt     1975
_reflns_threshold_expression     I>2\s(I)
_refine_ls_structure_factor_coef     Fsqd
_refine_ls_matrix_type     full
_refine_ls_R_factor_all     0.0556
_refine_ls_R_factor_gt     0.0467
_refine_ls_wR_factor_gt     0.1329
_refine_ls_wR_factor_ref     0.1416
_refine_ls_goodness_of_fit_ref     1.005
_refine_ls_restrained_S_all     1.005
_refine_ls_number_reflns     2338
_refine_ls_number_parameters     154
_refine_ls_number_restraints     0
_refine_ls_number_constraints     0
_refine_ls_hydrogen_treatment     constr
_refine_ls_weighting_scheme     calc
_refine_ls_weighting_details
           'calc w = 1/[\s^2^(Fo^2^)+(0.1P)^2^+0.077P] where P=(Fo^2^+2Fc^2^)/3'
_atom_sites_solution_hydrogens     geom
_atom_sites_solution_primary     direct
_atom_sites_solution_secondary     difmap
_refine_ls_shift/su_max     0.000
_refine_ls_shift/su_mean     0.000
_refine_diff_density_max     0.219
_refine_diff_density_min     -0.358
_refine_ls_extinction_method     none
_refine_ls_extinction_coef     ?
loop_
    _atom_type_symbol
    _atom_type_description
    _atom_type_scat_dispersion_real
    _atom_type_scat_dispersion_imag
    _atom_type_scat_source
    'C' 'C' 0.0033 0.0016
                         'International Tables Vol C Tables 4.2.6.8 and 6.1.1.4'
    'H' 'H' 0.0000 0.0000
                         'International Tables Vol C Tables 4.2.6.8 and 6.1.1.4'
    'N' 'N' 0.0061 0.0033
                         'International Tables Vol C Tables 4.2.6.8 and 6.1.1.4'
    'O' 'O' 0.0106 0.0060
                         'International Tables Vol C Tables 4.2.6.8 and 6.1.1.4'
    'S' 'S' 0.1246 0.1234
                         'International Tables Vol C Tables 4.2.6.8 and 6.1.1.4'
_computing_data_collection     'CAD-4 EXPRESS (Enraf--Nonius, 1989)'
_computing_cell_refinement     'CAD-4 EXPRESS (Enraf--Nonius, 1989)'
_computing_data_reduction     'XCAD4 (Harms & Wocadlo, 1995)'
_computing_structure_solution     'SHELXS97 (Sheldrick, 2008)'
_computing_structure_refinement     'SHELXL97 (Sheldrick, 2008)'
_computing_molecular_graphics     'SHELXTL (Sheldrick, 2008)'
_computing_publication_material     'SHELXL97 (Sheldrick, 2008)'
loop_
    _atom_site_type_symbol
    _atom_site_label
    _atom_site_fract_x
    _atom_site_fract_y
    _atom_site_fract_z
    _atom_site_U_iso_or_equiv
    _atom_site_adp_type
    _atom_site_calc_flag
    _atom_site_refinement_flags
    _atom_site_occupancy
    _atom_site_disorder_assembly
    _atom_site_disorder_group
    S S 0.31065(8) 0.77835(6) 0.78035(6) 0.0496(2) Uani d . 1 . .
    N N1 0.1959(3) 1.0086(2) 0.58090(19) 0.0477(5) Uani d . 1 . .
    O O1 0.6194(3) 0.8268(2) 0.89511(19) 0.0668(5) Uani d . 1 . .
    C C1 0.7656(4) 0.8233(4) 0.9752(3) 0.0845(10) Uani d . 1 . .
    H H1B 0.7815 0.7239 1.0430 0.127 Uiso calc R 1 . .
    H H1C 0.7258 0.9029 1.0168 0.127 Uiso calc R 1 . .
    H H1D 0.8866 0.8406 0.9190 0.127 Uiso calc R 1 . .
    N N2 0.0259(3) 0.7987(2) 0.63197(18) 0.0476(5) Uani d . 1 . .
    H H2A -0.0454 0.8511 0.5698 0.057 Uiso calc R 1 . .
    O O2 0.6587(4) 1.0667(2) 0.7674(3) 0.1004(8) Uani d . 1 . .
    C C2 0.5780(3) 0.9562(3) 0.7965(3) 0.0538(6) Uani d . 1 . .
    O O3 0.0857(3) 0.56934(19) 0.79484(18) 0.0637(5) Uani d . 1 . .
    C C3 0.4211(3) 0.9438(2) 0.7294(2) 0.0466(5) Uani d . 1 . .
    O O4 -0.1471(2) 0.61245(16) 0.65983(15) 0.0486(4) Uani d . 1 . .
    C C4 0.3422(3) 1.0503(2) 0.6244(2) 0.0504(6) Uani d . 1 . .
    H H4A 0.3845 1.1467 0.5835 0.061 Uiso calc R 1 . .
    C C5 0.1664(3) 0.8678(2) 0.6549(2) 0.0413(5) Uani d . 1 . .
    C C6 -0.0051(3) 0.6494(2) 0.7045(2) 0.0462(5) Uani d . 1 . .
    C C7 -0.2028(3) 0.4528(2) 0.7162(2) 0.0471(5) Uani d . 1 . .
    C C8 -0.2827(4) 0.4215(3) 0.8624(2) 0.0627(7) Uani d . 1 . .
    H H8A -0.1806 0.4165 0.9126 0.094 Uiso calc R 1 . .
    H H8B -0.3338 0.3246 0.8954 0.094 Uiso calc R 1 . .
    H H8C -0.3842 0.5035 0.8718 0.094 Uiso calc R 1 . .
    C C9 -0.3586(4) 0.4627(3) 0.6324(3) 0.0622(7) Uani d . 1 . .
    H H9A -0.3035 0.4830 0.5404 0.093 Uiso calc R 1 . .
    H H9B -0.4604 0.5451 0.6403 0.093 Uiso calc R 1 . .
    H H9C -0.4107 0.3663 0.6633 0.093 Uiso calc R 1 . .
    C C10 -0.0294(4) 0.3355(3) 0.6947(3) 0.0594(6) Uani d . 1 . .
    H H10A 0.0673 0.3313 0.7489 0.089 Uiso calc R 1 . .
    H H10B 0.0241 0.3657 0.6021 0.089 Uiso calc R 1 . .
    H H10C -0.0699 0.2351 0.7197 0.089 Uiso calc R 1 . .
loop_
    _atom_site_aniso_label
    _atom_site_aniso_U_11
    _atom_site_aniso_U_22
    _atom_site_aniso_U_33
    _atom_site_aniso_U_12
    _atom_site_aniso_U_13
    _atom_site_aniso_U_23
    S 0.0506(4) 0.0442(3) 0.0525(4) -0.0135(2) -0.0243(3) -0.0006(2)
    N1 0.0485(10) 0.0378(9) 0.0545(10) -0.0097(8) -0.0187(8) -0.0035(8)
    O1 0.0607(11) 0.0730(12) 0.0673(11) -0.0191(9) -0.0341(9) -0.0046(9)
    C1 0.0636(17) 0.120(3) 0.081(2) -0.0089(17) -0.0399(16) -0.0318(19)
    N2 0.0527(11) 0.0383(9) 0.0512(10) -0.0130(8) -0.0265(9) 0.0002(8)
    O2 0.0982(16) 0.0674(13) 0.144(2) -0.0372(12) -0.0668(16) -0.0038(13)
    C2 0.0439(12) 0.0543(14) 0.0684(15) -0.0107(10) -0.0157(11) -0.0196(12)
    O3 0.0749(11) 0.0483(9) 0.0655(10) -0.0212(8) -0.0409(9) 0.0079(8)
    C3 0.0406(11) 0.0447(12) 0.0558(13) -0.0098(9) -0.0144(10) -0.0114(10)
    O4 0.0564(9) 0.0403(8) 0.0488(9) -0.0159(7) -0.0232(7) -0.0005(6)
    C4 0.0496(12) 0.0383(11) 0.0628(14) -0.0130(9) -0.0154(11) -0.0074(10)
    C5 0.0424(11) 0.0377(10) 0.0426(11) -0.0066(8) -0.0124(9) -0.0069(8)
    C6 0.0519(12) 0.0406(11) 0.0466(11) -0.0122(9) -0.0198(10) -0.0046(9)
    C7 0.0482(12) 0.0409(11) 0.0506(12) -0.0162(9) -0.0134(10) -0.0035(9)
    C8 0.0643(15) 0.0627(15) 0.0529(14) -0.0171(12) -0.0054(12) -0.0043(12)
    C9 0.0623(15) 0.0575(14) 0.0714(16) -0.0204(12) -0.0261(13) -0.0107(12)
    C10 0.0605(14) 0.0496(13) 0.0689(16) -0.0116(11) -0.0141(12) -0.0146(11)
_geom_special_details     ?
loop_
    _geom_bond_atom_site_label_1
    _geom_bond_atom_site_label_2
    _geom_bond_site_symmetry_2
    _geom_bond_distance
    _geom_bond_publ_flag
    S C5 . 1.716(2) ?
    S C3 . 1.728(2) ?
    N1 C5 . 1.309(3) ?
    N1 C4 . 1.372(3) ?
    O1 C2 . 1.324(3) ?
    O1 C1 . 1.446(3) ?
    C1 H1B . 0.9600 ?
    C1 H1C . 0.9600 ?
    C1 H1D . 0.9600 ?
    N2 C6 . 1.373(3) ?
    N2 C5 . 1.375(3) ?
    N2 H2A . 0.8600 ?
    O2 C2 . 1.187(3) ?
    C2 C3 . 1.466(3) ?
    O3 C6 . 1.205(3) ?
    C3 C4 . 1.345(3) ?
    O4 C6 . 1.329(3) ?
    O4 C7 . 1.494(2) ?
    C4 H4A . 0.9300 ?
    C7 C9 . 1.512(3) ?
    C7 C8 . 1.513(3) ?
    C7 C10 . 1.517(3) ?
    C8 H8A . 0.9600 ?
    C8 H8B . 0.9600 ?
    C8 H8C . 0.9600 ?
    C9 H9A . 0.9600 ?
    C9 H9B . 0.9600 ?
    C9 H9C . 0.9600 ?
    C10 H10A . 0.9600 ?
    C10 H10B . 0.9600 ?
    C10 H10C . 0.9600 ?
loop_
    _geom_angle_atom_site_label_1
    _geom_angle_atom_site_label_2
    _geom_angle_atom_site_label_3
    _geom_angle_site_symmetry_1
    _geom_angle_site_symmetry_3
    _geom_angle
    _geom_angle_publ_flag
    C5 S C3 . . 88.29(10) ?
    C5 N1 C4 . . 109.33(19) ?
    C2 O1 C1 . . 117.7(2) ?
    O1 C1 H1B . . 109.5 ?
    O1 C1 H1C . . 109.5 ?
    H1B C1 H1C . . 109.5 ?
    O1 C1 H1D . . 109.5 ?
    H1B C1 H1D . . 109.5 ?
    H1C C1 H1D . . 109.5 ?
    C6 N2 C5 . . 122.54(18) ?
    C6 N2 H2A . . 118.7 ?
    C5 N2 H2A . . 118.7 ?
    O2 C2 O1 . . 123.7(2) ?
    O2 C2 C3 . . 125.2(2) ?
    O1 C2 C3 . . 111.0(2) ?
    C4 C3 C2 . . 128.1(2) ?
    C4 C3 S . . 110.13(16) ?
    C2 C3 S . . 121.78(17) ?
    C6 O4 C7 . . 120.74(16) ?
    C3 C4 N1 . . 116.2(2) ?
    C3 C4 H4A . . 121.9 ?
    N1 C4 H4A . . 121.9 ?
    N1 C5 N2 . . 120.82(19) ?
    N1 C5 S . . 116.08(16) ?
    N2 C5 S . . 123.10(15) ?
    O3 C6 O4 . . 127.5(2) ?
    O3 C6 N2 . . 122.9(2) ?
    O4 C6 N2 . . 109.62(17) ?
    O4 C7 C9 . . 102.10(17) ?
    O4 C7 C8 . . 109.55(19) ?
    C9 C7 C8 . . 111.5(2) ?
    O4 C7 C10 . . 109.70(18) ?
    C9 C7 C10 . . 111.0(2) ?
    C8 C7 C10 . . 112.4(2) ?
    C7 C8 H8A . . 109.5 ?
    C7 C8 H8B . . 109.5 ?
    H8A C8 H8B . . 109.5 ?
    C7 C8 H8C . . 109.5 ?
    H8A C8 H8C . . 109.5 ?
    H8B C8 H8C . . 109.5 ?
    C7 C9 H9A . . 109.5 ?
    C7 C9 H9B . . 109.5 ?
    H9A C9 H9B . . 109.5 ?
    C7 C9 H9C . . 109.5 ?
    H9A C9 H9C . . 109.5 ?
    H9B C9 H9C . . 109.5 ?
    C7 C10 H10A . . 109.5 ?
    C7 C10 H10B . . 109.5 ?
    H10A C10 H10B . . 109.5 ?
    C7 C10 H10C . . 109.5 ?
    H10A C10 H10C . . 109.5 ?
    H10B C10 H10C . . 109.5 ?
loop_
    _geom_torsion_atom_site_label_1
    _geom_torsion_atom_site_label_2
    _geom_torsion_atom_site_label_3
    _geom_torsion_atom_site_label_4
    _geom_torsion_site_symmetry_1
    _geom_torsion_site_symmetry_2
    _geom_torsion_site_symmetry_3
    _geom_torsion_site_symmetry_4
    _geom_torsion
    _geom_torsion_publ_flag
    C1 O1 C2 O2 . . . . 2.8(4) ?
    C1 O1 C2 C3 . . . . -177.2(2) ?
    O2 C2 C3 C4 . . . . 1.0(5) ?
    O1 C2 C3 C4 . . . . -178.9(2) ?
    O2 C2 C3 S . . . . -179.3(2) ?
    O1 C2 C3 S . . . . 0.7(3) ?
    C5 S C3 C4 . . . . -0.09(18) ?
    C5 S C3 C2 . . . . -179.8(2) ?
    C2 C3 C4 N1 . . . . -180.0(2) ?
    S C3 C4 N1 . . . . 0.3(3) ?
    C5 N1 C4 C3 . . . . -0.4(3) ?
    C4 N1 C5 N2 . . . . 179.8(2) ?
    C4 N1 C5 S . . . . 0.3(3) ?
    C6 N2 C5 N1 . . . . 177.8(2) ?
    C6 N2 C5 S . . . . -2.8(3) ?
    C3 S C5 N1 . . . . -0.13(18) ?
    C3 S C5 N2 . . . . -179.6(2) ?
    C7 O4 C6 O3 . . . . -4.2(4) ?
    C7 O4 C6 N2 . . . . 176.44(18) ?
    C5 N2 C6 O3 . . . . 1.5(4) ?
    C5 N2 C6 O4 . . . . -179.13(19) ?
    C6 O4 C7 C9 . . . . -177.3(2) ?
    C6 O4 C7 C8 . . . . 64.4(3) ?
    C6 O4 C7 C10 . . . . -59.4(3) ?
loop_
    _geom_hbond_atom_site_label_D
    _geom_hbond_atom_site_label_H
    _geom_hbond_atom_site_label_A
    _geom_hbond_site_symmetry_A
    _geom_hbond_distance_DH
    _geom_hbond_distance_HA
    _geom_hbond_distance_DA
    _geom_hbond_angle_DHA
    _geom_hbond_publ_flag
    C8 H8A O3 . 0.9600 2.4700 3.030(4) 117.00 yes
    C10 H10A O3 . 0.9600 2.4500 3.010(4) 117.00 yes
    N2 H2A N1 2_576 0.8600 2.0200 2.879(3) 174.00 yes
    C9 H9C O2 1_445 0.9600 2.6000 3.440(4) 146.00 yes
    C10 H10C O2 1_445 0.9600 2.5700 3.436(4) 150.00 yes
