# Supplementary material for: Methyl 2-(tert-but­oxy­carbonyl­amino)-1,3-thia­zole-5-carboxyl­ate
Source: Acta Crystallogr Sect E Struct Rep Online. 2010 Aug 18;66(Pt 9):o2343. doi: 10.1107/S1600536810032277 (PMC3007983; doi:10.1107/S1600536810032277)
Supplement: Supplementary file 2 [file e-66-o2343-Isup2.hkl]

# 
# h,k,l, Fc-squared, Fo-squared, sigma(Fo-squared) and status flag 
# 
data_I
_shelx_title ' W in P-1' 
_shelx_refln_list_code          4 
_shelx_F_calc_maximum      142.32 
_exptl_crystal_F_000       272.00 
_reflns_d_resolution_high  0.8325 
 
loop_ 
 _symmetry_equiv_pos_as_xyz 
 'x, y, z' 
 '-x, -y, -z' 
 
_cell_length_a     7.0700 
_cell_length_b     9.2580 
_cell_length_c    10.7080 
_cell_angle_alpha  70.100 
_cell_angle_beta   79.670 
_cell_angle_gamma  79.080 
 
_shelx_F_squared_multiplier     1.000 
 
loop_ 
 _refln_index_h 
 _refln_index_k 
 _refln_index_l 
 _refln_F_squared_calc 
 _refln_F_squared_meas 
 _refln_F_squared_sigma 
 _refln_observed_status 
   1   0   0       53.37       52.88      0.78 o 
   2   0   0      470.19      538.63      3.58 o 
   3   0   0     1117.54     1201.61      6.61 o 
   4   0   0       81.67       90.07      2.24 o 
   5   0   0       41.10       40.44      1.79 o 
   6   0   0       81.50       77.52      2.80 o 
   7   0   0       11.44        9.30      1.57 o 
   8   0   0       17.18       14.56      1.79 o 
  -8   1   0       19.60       19.72      2.13 o 
  -7   1   0       46.68       42.35      2.58 o 
  -6   1   0       16.36       14.23      1.46 o 
  -5   1   0       28.44       29.02      1.68 o 
  -4   1   0      599.03      653.57      5.94 o 
  -3   1   0       74.50       74.16      1.79 o 
  -2   1   0        8.44       10.75      0.56 o 
  -1   1   0     4326.96     3959.50     33.16 o 
   0   1   0      145.48      155.94      0.87 o 
   1   1   0      497.34      570.22      2.80 o 
   2   1   0      268.09      316.81      2.80 o 
   3   1   0        1.56        3.81      0.45 o 
   4   1   0      259.50      278.95      3.81 o 
   5   1   0       68.57       75.84      2.35 o 
   6   1   0       24.40       24.76      1.68 o 
   7   1   0       87.20       85.93      3.36 o 
   8   1   0        1.75        2.80      1.23 o 
  -7   2   0       43.06       40.22      2.58 o 
  -6   2   0        0.34        1.68      0.90 o 
  -5   2   0      188.20      184.40      3.92 o 
  -4   2   0       54.31       53.89      1.90 o 
  -3   2   0      311.21      367.00      4.15 o 
  -2   2   0      284.28      330.26      3.36 o 
  -1   2   0       90.04       97.13      1.57 o 
   0   2   0      345.74      377.95     10.75 o 
   1   2   0      856.59      778.25     16.80 o 
   2   2   0       20.74       21.06      0.78 o 
   3   2   0      574.16      668.47      5.15 o 
   4   2   0      247.86      274.92      3.92 o 
   5   2   0        0.61       -0.22      0.67 o 
   6   2   0      151.15      161.66      3.92 o 
   7   2   0        0.39        2.24      1.01 o 
   8   2   0        8.81       10.75      1.57 o 
  -7   3   0       27.19       31.48      2.35 o 
  -6   3   0       19.77       19.83      1.68 o 
  -5   3   0        1.58        1.68      0.90 o 
  -4   3   0       86.45       90.74      2.69 o 
  -3   3   0       94.53      100.94      2.35 o 
  -2   3   0       73.30       97.13      2.13 o 
  -1   3   0       55.51       56.35      1.46 o 
   0   3   0      122.27      117.18      1.35 o 
   1   3   0      201.95      238.17      2.69 o 
   2   3   0      397.58      385.26      3.70 o 
   3   3   0       16.24       20.05      1.01 o 
   4   3   0       14.05       17.14      1.12 o 
   5   3   0       88.55       96.90      2.80 o 
   6   3   0       31.95       32.60      2.02 o 
   7   3   0        8.05        9.19      1.57 o 
   8   3   0        1.37       -1.23      1.57 o 
  -7   4   0        3.79        3.47      1.46 o 
  -6   4   0        2.35        1.23      1.23 o 
  -5   4   0       16.64       17.48      1.68 o 
  -4   4   0      107.89      109.90      3.02 o 
  -3   4   0       17.75       17.25      1.23 o 
  -2   4   0       55.55       41.90      1.57 o 
  -1   4   0        3.80        3.70      0.45 o 
   0   4   0        3.73        2.91      0.56 o 
   1   4   0     1325.18     1261.20     29.58 o 
   2   4   0      410.32      501.21      4.82 o 
   3   4   0      252.89      273.46      3.92 o 
   4   4   0       91.22       80.10      2.35 o 
   5   4   0       30.50       31.03      1.79 o 
   6   4   0       12.10       15.35      1.46 o 
   7   4   0       67.03       64.08      3.02 o 
   8   4   0       14.22       14.68      2.02 o 
  -6   5   0        7.81       10.98      1.57 o 
  -5   5   0        4.94        4.82      1.23 o 
  -4   5   0       17.98       21.06      1.57 o 
  -3   5   0       15.10       17.03      1.34 o 
  -2   5   0        0.39        0.67      0.56 o 
  -1   5   0      169.26      169.27      3.25 o 
   0   5   0      856.34      832.18     18.99 o 
   1   5   0      906.11      916.05      7.06 o 
   2   5   0      295.57      309.98      4.26 o 
   3   5   0       26.91       27.22      1.46 o 
   4   5   0      110.66      120.54      3.14 o 
   5   5   0       41.45       39.55      2.02 o 
   6   5   0        1.72        0.45      1.01 o 
   7   5   0        6.70        9.30      1.46 o 
  -6   6   0        9.64       11.43      1.68 o 
  -5   6   0       12.12       14.45      1.57 o 
  -4   6   0       24.60       22.52      1.79 o 
  -3   6   0        0.58       -0.78      0.78 o 
  -2   6   0      222.02      212.63      4.26 o 
  -1   6   0      102.95      105.19      2.91 o 
   0   6   0       12.17        8.53      0.70 o 
   1   6   0        1.47        2.13      0.56 o 
   2   6   0       21.25       22.29      1.34 o 
   3   6   0       50.03       36.41      1.79 o 
   4   6   0      354.19      343.59      5.60 o 
   5   6   0      295.79      302.81      5.60 o 
   6   6   0       16.74       14.79      1.68 o 
   7   6   0        1.26        1.01      1.12 o 
  -5   7   0        1.07        1.90      1.12 o 
  -4   7   0        0.20        0.78      1.01 o 
  -3   7   0      185.36      190.00      4.71 o 
  -2   7   0       70.99       75.73      2.91 o 
  -1   7   0       43.88       43.35      2.24 o 
   0   7   0       95.85       92.11      3.58 o 
   1   7   0       14.55       11.20      1.23 o 
   2   7   0       29.81       29.35      1.68 o 
   3   7   0      277.27      266.07      5.04 o 
   4   7   0       12.94       16.69      1.57 o 
   5   7   0       13.77       13.44      1.57 o 
   6   7   0       16.15       16.69      1.90 o 
  -4   8   0        7.90        7.51      1.57 o 
  -3   8   0       27.60       25.54      2.13 o 
  -2   8   0       59.94       62.85      2.91 o 
  -1   8   0      184.59      180.70      4.71 o 
   0   8   0       39.73       36.41      1.58 o 
   1   8   0       76.16       65.65      2.80 o 
   2   8   0        6.95        7.84      1.23 o 
   3   8   0       72.74       63.63      2.69 o 
   4   8   0       17.25       18.26      1.79 o 
   5   8   0       10.86       10.87      1.68 o 
   6   8   0        7.35        9.07      1.68 o 
  -3   9   0       11.65       11.31      1.90 o 
  -2   9   0        8.96        8.18      1.57 o 
  -1   9   0       25.45       20.50      2.13 o 
   0   9   0       32.51       35.16      1.62 o 
   1   9   0       14.62       13.56      1.68 o 
   2   9   0       10.26       16.13      1.57 o 
   3   9   0        6.24        7.06      1.34 o 
   4   9   0        8.04        3.81      1.46 o 
   5   9   0       25.26       27.11      2.46 o 
  -1  10   0        8.51        6.50      1.90 o 
   0  10   0        8.10        8.52      1.15 o 
   1  10   0       57.43       62.96      3.14 o 
   2  10   0        0.61        1.01      1.12 o 
   3  10   0        6.36        6.16      1.46 o 
  -2 -10   1       23.69       25.54      2.35 o 
  -1 -10   1        6.12        6.83      1.57 o 
   0 -10   1       15.29       16.30      1.43 o 
  -4  -9   1       28.63       31.37      2.35 o 
  -3  -9   1        1.34        1.34      1.12 o 
  -2  -9   1        0.04       -1.12      1.12 o 
  -1  -9   1       77.54       66.99      3.14 o 
   0  -9   1        1.36        0.32      1.40 o 
   1  -9   1       17.33       13.78      1.90 o 
   2  -9   1        2.40        0.00      1.23 o 
  -5  -8   1       37.38       41.34      2.46 o 
  -4  -8   1        1.39        1.23      1.01 o 
  -3  -8   1        0.30        0.00      0.78 o 
  -2  -8   1      139.55      145.97      4.03 o 
  -1  -8   1        2.21        3.58      0.90 o 
   0  -8   1       38.01       39.38      1.58 o 
   1  -8   1        2.38        1.12      1.23 o 
   2  -8   1        6.42        6.16      1.34 o 
   3  -8   1       41.37       42.46      2.58 o 
   4  -8   1        8.70        7.06      1.57 o 
  -6  -7   1      103.40      104.75      4.03 o 
  -5  -7   1        3.02        4.26      1.12 o 
  -4  -7   1       68.93       67.10      2.80 o 
  -3  -7   1        9.74       10.53      1.34 o 
  -2  -7   1       10.42        8.07      1.23 o 
  -1  -7   1        0.07        0.56      0.67 o 
   0  -7   1       31.84       32.91      1.38 o 
   1  -7   1        6.63        5.94      1.23 o 
   2  -7   1      310.34      318.38      5.83 o 
   3  -7   1       74.01       61.95      3.02 o 
   4  -7   1        6.52        9.30      1.46 o 
   5  -7   1        1.98        3.47      1.23 o 
  -7  -6   1       34.07       35.18      2.80 o 
  -6  -6   1        0.14        1.23      1.01 o 
  -5  -6   1        8.13       11.54      1.46 o 
  -4  -6   1       20.27       24.87      1.90 o 
  -3  -6   1       86.38       85.48      2.80 o 
  -2  -6   1       31.99       31.26      1.68 o 
  -1  -6   1        0.67        0.11      0.56 o 
   0  -6   1      164.08      155.73      2.49 o 
   1  -6   1      237.79      211.40      4.26 o 
   2  -6   1        6.20        4.26      1.12 o 
   3  -6   1       12.73       10.64      1.34 o 
   4  -6   1       25.28       26.21      1.90 o 
   5  -6   1        6.94        7.51      1.46 o 
  -7  -5   1        0.06        0.11      1.23 o 
  -6  -5   1       62.78       59.26      3.02 o 
  -5  -5   1      143.47      136.90      3.81 o 
  -4  -5   1       97.55       87.38      2.80 o 
  -3  -5   1       77.23       74.72      2.35 o 
  -2  -5   1      118.54      128.61      2.91 o 
  -1  -5   1      118.74      133.65      2.80 o 
   0  -5   1        4.15        7.39      0.62 o 
   1  -5   1       93.05       98.25      2.58 o 
   2  -5   1        0.13       -0.22      0.67 o 
   3  -5   1       38.74       34.84      1.79 o 
   4  -5   1       48.89       43.69      2.24 o 
   5  -5   1       21.58       20.39      1.79 o 
   6  -5   1       25.71       22.18      2.02 o 
  -7  -4   1        1.58        1.90      1.12 o 
  -6  -4   1       16.51       14.79      1.46 o 
  -5  -4   1       48.70       48.96      2.24 o 
  -4  -4   1       47.04       42.12      1.79 o 
  -3  -4   1      187.50      217.78      3.58 o 
  -2  -4   1       17.66       20.16      1.12 o 
  -1  -4   1      204.63      211.84      3.14 o 
   0  -4   1      680.72      642.18      4.93 o 
   1  -4   1       11.49        6.95      0.67 o 
   2  -4   1       39.10       39.21      1.57 o 
   3  -4   1      312.39      312.22      4.71 o 
   4  -4   1       99.65       94.22      2.91 o 
   5  -4   1       30.56       29.80      1.90 o 
   6  -4   1       94.29      101.83      3.58 o 
   7  -4   1       32.80       31.82      2.46 o 
  -8  -3   1       27.34       30.81      2.58 o 
  -7  -3   1       57.61       55.12      3.02 o 
  -6  -3   1      165.82      163.34      4.15 o 
  -5  -3   1       40.97       48.62      2.13 o 
  -4  -3   1       49.32       47.84      1.79 o 
  -3  -3   1      509.62      541.88      5.27 o 
  -2  -3   1     2405.11     2569.46     42.23 o 
  -1  -3   1      989.08     1036.70      5.94 o 
   0  -3   1     1122.26     1087.12     43.97 o 
   1  -3   1       44.05       43.13      1.34 o 
   2  -3   1      387.57      416.85      4.37 o 
   3  -3   1      690.13      767.28      6.72 o 
   4  -3   1      219.43      231.34      4.15 o 
   5  -3   1       11.51       12.32      1.23 o 
   6  -3   1        9.38       10.75      1.34 o 
   7  -3   1        0.05        0.78      1.01 o 
  -8  -2   1       10.64        6.16      1.79 o 
  -7  -2   1      112.67      114.83      3.92 o 
  -6  -2   1       62.25       66.43      2.69 o 
  -5  -2   1        3.03        3.14      0.78 o 
  -4  -2   1      587.82      659.62      6.16 o 
  -3  -2   1       53.89       68.78      1.79 o 
  -2  -2   1      201.52      207.81      2.58 o 
  -1  -2   1       65.03       59.71      1.23 o 
   0  -2   1        4.07        3.60      0.24 o 
   1  -2   1       68.86       61.84      1.34 o 
   2  -2   1     1758.35     1829.63     33.61 o 
   3  -2   1      385.98      404.19      4.37 o 
   4  -2   1       28.79       31.82      1.46 o 
   5  -2   1       38.16       41.00      2.02 o 
   6  -2   1        2.21        1.12      1.01 o 
   7  -2   1        1.75        3.81      1.12 o 
  -8  -1   1        5.70        7.28      1.46 o 
  -7  -1   1        5.15        5.94      1.34 o 
  -6  -1   1        5.84        5.60      1.12 o 
  -5  -1   1        5.43        5.94      1.01 o 
  -4  -1   1       31.90       32.15      1.46 o 
  -3  -1   1      387.75      402.07      4.03 o 
  -2  -1   1        0.05       -0.11      0.22 o 
  -1  -1   1     1839.66     1711.11     23.30 o 
   0  -1   1     2328.86     1945.97     16.69 o 
   1  -1   1     1118.38     1057.76     18.48 o 
   2  -1   1       48.78       49.85      1.23 o 
   3  -1   1       28.87       23.97      1.01 o 
   4  -1   1      316.08      312.78      4.26 o 
   5  -1   1       17.01       19.16      1.34 o 
   6  -1   1      107.53      114.27      3.36 o 
   7  -1   1       79.66       81.00      3.25 o 
   8  -1   1        0.90        1.23      1.01 o 
  -8   0   1        0.49        0.45      1.46 o 
  -7   0   1       18.72       17.92      2.02 o 
  -6   0   1        1.38        1.68      0.90 o 
  -5   0   1       40.19       40.11      1.79 o 
  -4   0   1      151.08      146.20      2.91 o 
  -3   0   1       96.86       94.66      2.02 o 
  -2   0   1      396.55      449.23      3.47 o 
  -1   0   1      533.74      558.23      2.91 o 
   0   0   1      252.10      256.55     14.28 o 
   1   0   1      987.50      984.94     15.12 o 
   2   0   1       21.21       18.71      0.67 o 
   3   0   1        1.91        2.91      0.56 o 
   4   0   1      235.21      262.26      3.70 o 
   5   0   1       29.91       32.49      1.68 o 
   6   0   1      233.80      242.76      4.82 o 
   7   0   1       33.00       29.80      2.24 o 
   8   0   1        0.14        0.22      1.12 o 
  -8   1   1        9.00        3.81      1.68 o 
  -7   1   1       67.54       61.05      3.14 o 
  -6   1   1        5.91        6.72      1.23 o 
  -5   1   1      106.88       99.59      2.91 o 
  -4   1   1        6.78        7.73      0.90 o 
  -3   1   1       56.10       81.11      1.90 o 
  -2   1   1       14.87       13.11      0.67 o 
  -1   1   1     1267.45     1245.18     19.38 o 
   0   1   1     2674.06     2230.90     14.06 o 
   1   1   1      130.01      134.32      1.34 o 
   2   1   1      272.50      317.93      2.80 o 
   3   1   1      448.58      477.68      4.26 o 
   4   1   1       17.03       23.86      1.23 o 
   5   1   1        3.70        5.27      0.78 o 
   6   1   1      136.53      126.93      3.47 o 
   7   1   1        1.09        0.22      1.01 o 
   8   1   1       33.86       27.89      2.35 o 
  -7   2   1       13.33       13.89      1.68 o 
  -6   2   1       24.51       26.89      1.79 o 
  -5   2   1       54.29       52.20      2.24 o 
  -4   2   1       26.94       25.99      1.46 o 
  -3   2   1      121.96      125.81      2.46 o 
  -2   2   1      177.87      188.54      2.58 o 
  -1   2   1     5558.29     4730.58     44.25 o 
   0   2   1     2169.44     1830.71     16.95 o 
   1   2   1      403.42      404.31      2.80 o 
   2   2   1     1863.47     1918.25     29.91 o 
   3   2   1       63.18       84.24      1.90 o 
   4   2   1       57.12       53.21      1.79 o 
   5   2   1       17.03       15.12      1.34 o 
   6   2   1       25.94       30.92      1.90 o 
   7   2   1       11.01       11.31      1.46 o 
   8   2   1        0.73       -1.34      1.34 o 
  -7   3   1        4.67        5.15      1.23 o 
  -6   3   1        3.72        4.48      1.12 o 
  -5   3   1       52.98       54.33      2.35 o 
  -4   3   1      111.57      107.21      2.80 o 
  -3   3   1      575.59      608.20      5.71 o 
  -2   3   1      213.69      207.14      3.02 o 
  -1   3   1      375.01      368.01      3.47 o 
   0   3   1       11.84       17.74      0.56 o 
   1   3   1      255.74      260.35      2.69 o 
   2   3   1      519.89      562.49      4.37 o 
   3   3   1     1158.91     1306.02      7.51 o 
   4   3   1        0.58        0.00      0.56 o 
   5   3   1      149.46      153.14      3.36 o 
   6   3   1      310.70      305.50      5.38 o 
   7   3   1       53.58       56.35      2.69 o 
   8   3   1       45.03       43.02      2.91 o 
  -7   4   1        1.71        0.45      1.34 o 
  -6   4   1       16.56       15.80      1.79 o 
  -5   4   1       29.23       26.10      1.90 o 
  -4   4   1      103.24      121.21      3.25 o 
  -3   4   1      182.73      201.99      3.58 o 
  -2   4   1      115.01      123.68      2.58 o 
  -1   4   1       61.24       50.75      1.57 o 
   0   4   1      534.20      501.17      3.17 o 
   1   4   1     1797.12     1766.11     33.94 o 
   2   4   1      103.05      105.75      2.13 o 
   3   4   1      251.88      271.44      3.70 o 
   4   4   1        2.62        2.80      0.67 o 
   5   4   1      466.51      474.55      6.16 o 
   6   4   1      152.89      149.89      3.92 o 
   7   4   1       35.61       36.97      2.24 o 
   8   4   1        1.62        2.24      1.23 o 
  -6   5   1        4.85        4.37      1.23 o 
  -5   5   1        3.38        3.14      1.12 o 
  -4   5   1      121.78      114.38      3.36 o 
  -3   5   1       14.16       17.81      1.23 o 
  -2   5   1        9.82       10.31      1.01 o 
  -1   5   1      320.50      313.90      4.26 o 
   0   5   1       12.10       13.01      1.51 o 
   1   5   1      135.74      149.00      2.80 o 
   2   5   1      568.69      643.26      5.94 o 
   3   5   1        0.22        0.78      0.34 o 
   4   5   1      212.50      218.45      4.03 o 
   5   5   1       21.78       20.84      1.57 o 
   6   5   1       43.56       39.32      2.35 o 
   7   5   1        1.63        2.46      1.12 o 
   8   5   1        7.36       10.98      1.79 o 
  -6   6   1        1.03        1.57      1.34 o 
  -5   6   1       13.82       13.67      1.57 o 
  -4   6   1        1.38        1.68      0.90 o 
  -3   6   1        0.30        1.46      0.67 o 
  -2   6   1        5.09        7.39      1.01 o 
  -1   6   1       38.81       40.22      1.90 o 
   0   6   1      547.37      553.03      4.24 o 
   1   6   1       18.35       21.29      1.23 o 
   2   6   1       56.69       59.93      2.13 o 
   3   6   1      289.82      257.55      4.48 o 
   4   6   1      213.46      218.68      4.37 o 
   5   6   1      113.21      117.18      3.47 o 
   6   6   1       15.23       18.71      1.68 o 
   7   6   1       18.32       18.26      2.02 o 
  -5   7   1        1.08        2.69      1.34 o 
  -4   7   1       16.38       18.93      1.79 o 
  -3   7   1        0.90        0.11      0.90 o 
  -2   7   1      132.61      130.40      3.70 o 
  -1   7   1      157.37      151.24      3.81 o 
   0   7   1       56.83       51.20      1.51 o 
   1   7   1        7.32        6.72      1.01 o 
   2   7   1       86.00       73.83      2.69 o 
   3   7   1       68.56       83.35      2.80 o 
   4   7   1       48.66       45.04      2.24 o 
   5   7   1       18.16       18.71      1.68 o 
   6   7   1       78.64       79.32      3.36 o 
   7   7   1       10.80       11.31      1.79 o 
  -4   8   1       12.41        9.75      1.79 o 
  -3   8   1      133.53      131.41      4.26 o 
  -2   8   1        1.27       -0.67      1.12 o 
  -1   8   1       35.88       38.76      2.24 o 
   0   8   1        1.84        2.82      0.84 o 
   1   8   1        8.35       10.19      1.12 o 
   2   8   1        9.54       12.10      1.34 o 
   3   8   1       91.41       86.82      3.14 o 
   4   8   1       33.30       29.58      2.02 o 
   5   8   1      107.28      107.88      3.70 o 
   6   8   1       65.77       67.89      3.36 o 
  -3   9   1        4.99        3.36      1.46 o 
  -2   9   1        0.00        0.11      1.12 o 
  -1   9   1       24.22       28.68      2.13 o 
   0   9   1        0.17        0.38      0.78 o 
   1   9   1       39.19       45.15      2.35 o 
   2   9   1        1.03        1.90      1.01 o 
   3   9   1        0.91        1.23      1.01 o 
   4   9   1       11.10       11.09      1.68 o 
   5   9   1       52.31       50.75      2.80 o 
  -1  10   1        4.27        4.59      1.34 o 
   0  10   1       18.78       17.38      1.31 o 
   1  10   1        8.36       10.53      1.46 o 
   2  10   1        0.04       -1.12      1.12 o 
   3  10   1       18.21       19.27      1.90 o 
   4  10   1        8.05        9.52      1.79 o 
  -3  -9   2        3.78        4.37      1.23 o 
  -2  -9   2       49.80       47.05      2.69 o 
  -1  -9   2       19.57       18.71      2.02 o 
   0  -9   2        9.29       11.29      2.07 o 
   1  -9   2        0.60       -0.67      1.12 o 
   2  -9   2        3.24        3.70      1.34 o 
  -5  -8   2       11.16       10.53      1.68 o 
  -4  -8   2        2.36        2.46      1.23 o 
  -3  -8   2       12.62       18.71      1.90 o 
  -2  -8   2       32.80       31.48      2.13 o 
  -1  -8   2       30.35       30.81      1.90 o 
   0  -8   2        5.31        3.93      0.79 o 
   1  -8   2       19.04       19.60      1.79 o 
   2  -8   2       16.22       15.35      1.68 o 
   3  -8   2        8.42        7.17      1.57 o 
  -6  -7   2        0.47        0.78      1.23 o 
  -5  -7   2        1.48        3.47      1.23 o 
  -4  -7   2        4.78        3.25      1.01 o 
  -3  -7   2        4.27        4.03      1.23 o 
  -2  -7   2       96.10       86.71      3.14 o 
  -1  -7   2        8.80        8.18      1.23 o 
   0  -7   2      405.99      374.94      4.28 o 
   1  -7   2       75.59       68.56      2.80 o 
   2  -7   2        9.06        9.52      1.46 o 
   3  -7   2       87.61       87.83      3.47 o 
   4  -7   2       10.51       11.87      1.68 o 
  -6  -6   2       19.84       16.47      1.90 o 
  -5  -6   2       50.81       52.88      2.69 o 
  -4  -6   2      238.23      220.81      4.82 o 
  -3  -6   2       55.32       57.58      2.46 o 
  -2  -6   2        0.58        2.02      0.67 o 
  -1  -6   2      127.88      120.99      3.25 o 
   0  -6   2      131.41      126.93      5.55 o 
   1  -6   2      140.68      138.91      3.58 o 
   2  -6   2      601.78      596.21      7.28 o 
   3  -6   2        7.23        8.18      1.12 o 
   4  -6   2       18.19       16.36      1.68 o 
   5  -6   2        8.96       11.20      1.57 o 
  -7  -5   2       26.15       27.89      2.35 o 
  -6  -5   2       82.92       85.81      3.47 o 
  -5  -5   2      182.56      176.67      4.37 o 
  -4  -5   2       67.55       66.10      2.58 o 
  -3  -5   2       34.23       31.37      1.79 o 
  -2  -5   2        2.92        5.49      0.78 o 
  -1  -5   2      102.65       95.78      2.58 o 
   0  -5   2       27.85       28.92      1.07 o 
   1  -5   2      252.43      251.05      4.15 o 
   2  -5   2        0.63       -0.22      0.56 o 
   3  -5   2       39.25       36.74      1.90 o 
   4  -5   2       10.88       11.31      1.34 o 
   5  -5   2        0.60        0.22      1.01 o 
   6  -5   2       12.92       13.67      1.79 o 
  -7  -4   2        8.92        7.62      1.57 o 
  -6  -4   2        3.84        5.83      1.12 o 
  -5  -4   2       70.54       78.42      3.02 o 
  -4  -4   2       46.40       45.15      2.02 o 
  -3  -4   2       84.98       86.49      2.46 o 
  -2  -4   2      590.85      590.61      5.94 o 
  -1  -4   2     1005.00     1087.34      7.51 o 
   0  -4   2       16.30       10.40      1.23 o 
   1  -4   2      109.98      103.29      2.46 o 
   2  -4   2        1.80        4.15      0.67 o 
   3  -4   2       75.34       70.58      2.35 o 
   4  -4   2       14.67       14.34      1.34 o 
   5  -4   2       15.65       16.58      1.57 o 
   6  -4   2        2.96        2.91      1.34 o 
   7  -4   2        0.01        0.45      1.23 o 
  -7  -3   2        8.88       10.08      1.79 o 
  -6  -3   2       23.45       21.29      1.79 o 
  -5  -3   2       22.12       21.62      1.68 o 
  -4  -3   2       34.69       36.52      1.68 o 
  -3  -3   2      175.23      196.61      3.36 o 
  -2  -3   2      286.68      303.82      3.81 o 
  -1  -3   2       11.04       11.76      0.78 o 
   0  -3   2      107.54       94.58      1.57 o 
   1  -3   2        4.94        1.57      0.45 o 
   2  -3   2      113.94      107.99      2.35 o 
   3  -3   2      226.76      248.36      3.92 o 
   4  -3   2       61.99       64.30      2.35 o 
   5  -3   2        0.57        0.11      0.78 o 
   6  -3   2       50.41       52.43      2.58 o 
   7  -3   2       68.01       68.78      3.14 o 
  -7  -2   2       16.98       16.47      2.02 o 
  -6  -2   2       35.76       32.38      2.02 o 
  -5  -2   2       33.83       32.26      1.68 o 
  -4  -2   2        2.00        0.90      0.78 o 
  -3  -2   2       67.31       68.45      1.90 o 
  -2  -2   2      245.39      269.99      3.25 o 
  -1  -2   2      315.80      315.02      3.25 o 
   0  -2   2       58.01       47.04      1.40 o 
   1  -2   2        0.01        0.22      0.34 o 
   2  -2   2      646.89      703.08      5.38 o 
   3  -2   2      346.85      377.87      4.48 o 
   4  -2   2        1.42        1.46      0.67 o 
   5  -2   2      190.20      184.62      4.03 o 
   6  -2   2       95.96       85.70      3.25 o 
   7  -2   2        3.64        4.03      1.12 o 
  -8  -1   2        0.01       -0.11      1.23 o 
  -7  -1   2       55.30       57.81      2.91 o 
  -6  -1   2       42.31       43.24      2.24 o 
  -5  -1   2       37.89       37.08      1.79 o 
  -4  -1   2      326.71      346.72      4.59 o 
  -3  -1   2      428.94      441.05      4.48 o 
  -2  -1   2       58.45       69.23      1.57 o 
  -1  -1   2      122.84      145.64      1.90 o 
   0  -1   2      246.67      245.73      1.66 o 
   1  -1   2      187.32      205.23      2.24 o 
   2  -1   2      591.80      690.98      4.71 o 
   3  -1   2      397.44      442.62      4.48 o 
   4  -1   2      430.81      455.62      5.15 o 
   5  -1   2       30.70       31.82      1.68 o 
   6  -1   2       96.44       93.32      3.14 o 
   7  -1   2       23.82       23.64      2.02 o 
   8  -1   2        0.86        3.47      1.12 o 
  -7   0   2       24.22       25.09      2.24 o 
  -6   0   2        0.06        0.90      0.78 o 
  -5   0   2       25.45       27.78      1.68 o 
  -4   0   2        9.05       15.12      1.12 o 
  -3   0   2      335.96      369.47      4.03 o 
  -2   0   2      564.07      629.82      4.37 o 
  -1   0   2      267.32      305.16      2.58 o 
   0   0   2     6690.07     5412.65     27.61 o 
   1   0   2      480.06      500.54      3.02 o 
   2   0   2      101.88       96.90      1.68 o 
   3   0   2      588.16      655.36      5.04 o 
   4   0   2      261.32      317.49      4.15 o 
   5   0   2       29.22       27.78      1.57 o 
   6   0   2      159.88      161.10      4.03 o 
   7   0   2       33.45       31.14      2.02 o 
   8   0   2       16.93       19.49      1.90 o 
  -7   1   2       17.46       19.38      1.90 o 
  -6   1   2       40.53       36.07      2.13 o 
  -5   1   2        2.61        2.58      0.90 o 
  -4   1   2      173.31      188.77      3.47 o 
  -3   1   2       75.68       86.93      2.02 o 
  -2   1   2       50.11       56.46      1.34 o 
  -1   1   2    20254.77    14525.47     74.50 o 
   0   1   2       58.58       54.56      0.63 o 
   1   1   2      413.24      451.36      2.80 o 
   2   1   2      319.59      343.03      3.02 o 
   3   1   2     1604.33     1812.04     34.39 o 
   4   1   2       54.87       77.75      2.02 o 
   5   1   2      199.35      202.99      3.81 o 
   6   1   2        1.11       -1.01      1.01 o 
   7   1   2       54.05       51.64      2.58 o 
   8   1   2       15.36       14.12      1.90 o 
  -7   2   2        5.28        6.72      1.34 o 
  -6   2   2        3.57        3.92      1.12 o 
  -5   2   2       69.45       60.72      2.46 o 
  -4   2   2       70.88       71.59      2.24 o 
  -3   2   2        2.77        3.02      0.56 o 
  -2   2   2      134.95      150.12      2.35 o 
  -1   2   2     2925.94     2822.31     36.07 o 
   0   2   2      451.06      454.95      2.22 o 
   1   2   2       31.81       36.18      0.90 o 
   2   2   2      948.18     1060.79      5.49 o 
   3   2   2      927.70     1057.09      6.39 o 
   4   2   2      180.83      217.78      3.47 o 
   5   2   2        1.03        1.23      0.67 o 
   6   2   2      295.07      279.84      5.15 o 
   7   2   2       21.85       23.08      1.90 o 
   8   2   2       27.13       26.10      2.24 o 
  -7   3   2        0.04       -0.67      1.34 o 
  -6   3   2       40.84       34.73      2.24 o 
  -5   3   2       41.99       41.79      2.13 o 
  -4   3   2       41.19       45.15      1.90 o 
  -3   3   2       68.26       88.28      2.24 o 
  -2   3   2      700.39      739.60      5.60 o 
  -1   3   2        0.59       -0.11      0.45 o 
   0   3   2       32.95       31.77      0.71 o 
   1   3   2       38.48       50.75      1.23 o 
   2   3   2     1059.16     1137.41      6.16 o 
   3   3   2      222.42      309.98      3.70 o 
   4   3   2        5.84       10.42      0.90 o 
   5   3   2      221.92      231.00      4.15 o 
   6   3   2        4.50        5.15      0.90 o 
   7   3   2       41.06       37.53      2.35 o 
   8   3   2        2.48        4.59      1.34 o 
  -7   4   2        4.94        7.62      1.46 o 
  -6   4   2        3.02        2.24      1.23 o 
  -5   4   2       26.13       26.77      2.02 o 
  -4   4   2       90.55       95.45      2.91 o 
  -3   4   2        0.13        0.11      0.56 o 
  -2   4   2      100.59       96.90      2.35 o 
  -1   4   2       97.88      103.51      2.13 o 
   0   4   2        2.51        3.25      0.32 o 
   1   4   2      525.45      509.16      4.48 o 
   2   4   2       15.34       21.17      1.01 o 
   3   4   2      265.66      298.66      3.92 o 
   4   4   2        2.99        1.68      0.67 o 
   5   4   2       61.29       64.42      2.46 o 
   6   4   2       27.95       26.55      1.90 o 
   7   4   2       12.96       10.75      1.57 o 
   8   4   2        6.70        6.16      1.46 o 
  -6   5   2        4.63        3.70      1.34 o 
  -5   5   2       40.87       44.03      2.46 o 
  -4   5   2       44.75       52.09      2.35 o 
  -3   5   2       37.79       34.39      1.79 o 
  -2   5   2        0.29       -0.11      0.56 o 
  -1   5   2      120.89      107.21      2.58 o 
   0   5   2      407.41      389.11      7.62 o 
   1   5   2      464.86      511.07      5.04 o 
   2   5   2      339.24      341.57      4.26 o 
   3   5   2       12.17        9.19      0.90 o 
   4   5   2        4.29        5.60      0.90 o 
   5   5   2      106.67      115.16      3.25 o 
   6   5   2      169.60      168.38      4.37 o 
   7   5   2       38.52       36.18      2.35 o 
   8   5   2       42.21       39.77      2.80 o 
  -6   6   2        4.95        7.84      1.23 o 
  -5   6   2        3.96        5.94      1.34 o 
  -4   6   2        3.99        4.26      1.12 o 
  -3   6   2        4.46        5.60      1.01 o 
  -2   6   2       57.62       59.71      2.35 o 
  -1   6   2      166.99      155.05      3.36 o 
   0   6   2      210.87      204.09      4.15 o 
   1   6   2      100.18       95.78      2.58 o 
   2   6   2       59.90       57.81      2.02 o 
   3   6   2        7.02        8.96      1.01 o 
   4   6   2      168.33      170.28      3.81 o 
   5   6   2       14.05       11.76      1.23 o 
   6   6   2        3.33        2.24      1.12 o 
   7   6   2       27.68       29.24      2.13 o 
  -5   7   2        5.29        4.93      1.46 o 
  -4   7   2        1.56        0.67      1.01 o 
  -3   7   2       19.33       16.36      1.57 o 
  -2   7   2       28.12       32.71      1.90 o 
  -1   7   2       21.37       22.07      1.57 o 
   0   7   2        2.50        2.77      0.95 o 
   1   7   2      169.73      161.88      3.70 o 
   2   7   2       21.32       13.11      1.23 o 
   3   7   2      450.75      432.54      5.94 o 
   4   7   2      230.47      228.87      4.71 o 
   5   7   2        5.84        6.39      1.34 o 
   6   7   2        8.25        7.39      1.46 o 
   7   7   2       16.47       16.92      1.90 o 
  -4   8   2       23.66       22.74      2.13 o 
  -3   8   2        0.87        1.79      1.12 o 
  -2   8   2       21.91       24.87      2.13 o 
  -1   8   2       66.54       70.47      2.80 o 
   0   8   2       48.99       47.88      1.96 o 
   1   8   2       52.45       58.03      2.46 o 
   2   8   2      225.40      220.69      4.59 o 
   3   8   2        0.00        1.23      0.78 o 
   4   8   2       37.96       36.52      2.13 o 
   5   8   2       28.74       24.98      2.02 o 
   6   8   2       20.17       13.22      2.02 o 
  -3   9   2       49.21       54.45      2.91 o 
  -2   9   2       65.43       64.98      3.14 o 
  -1   9   2        9.40       11.09      1.46 o 
   0   9   2       53.23       49.51      1.86 o 
   1   9   2        2.68        3.36      0.90 o 
   2   9   2       36.20       33.05      2.13 o 
   3   9   2       26.17       30.81      2.02 o 
   4   9   2        8.49       10.31      1.57 o 
   5   9   2       15.08       22.97      2.02 o 
  -2  10   2        5.28        3.70      1.46 o 
  -1  10   2        5.69        6.95      1.46 o 
   0  10   2        7.11        9.07      2.07 o 
   1  10   2       16.58       18.48      1.79 o 
   2  10   2        1.88        1.23      1.12 o 
   3  10   2        2.32        1.46      1.23 o 
   4  10   2       21.50       23.64      2.24 o 
  -2  -9   3        3.64        4.37      1.23 o 
  -1  -9   3       38.54       40.22      2.69 o 
   0  -9   3       16.20       18.58      1.46 o 
   1  -9   3        9.17       14.12      1.79 o 
  -4  -8   3        0.01       -0.45      0.90 o 
  -3  -8   3        0.97        1.46      1.01 o 
  -2  -8   3       70.61       73.15      3.25 o 
  -1  -8   3        0.70       -0.67      0.90 o 
   0  -8   3       17.98       16.07      1.23 o 
   1  -8   3        0.09       -1.01      1.01 o 
   2  -8   3        2.00        4.15      1.01 o 
   3  -8   3        8.09        8.85      1.57 o 
  -5  -7   3        0.95       -1.01      1.23 o 
  -4  -7   3        1.42        2.46      0.90 o 
  -3  -7   3       47.68       52.20      2.69 o 
  -2  -7   3       35.12       31.70      2.02 o 
  -1  -7   3       20.24       23.97      1.68 o 
   0  -7   3        0.03        0.11      0.71 o 
   1  -7   3       10.60        7.39      1.23 o 
   2  -7   3       89.48       91.64      3.47 o 
   3  -7   3       29.83       29.69      2.24 o 
   4  -7   3        0.59        0.00      1.23 o 
  -6  -6   3        2.44        4.03      1.23 o 
  -5  -6   3       14.27       15.35      1.79 o 
  -4  -6   3        0.10       -1.01      1.01 o 
  -3  -6   3       85.19       80.21      3.02 o 
  -2  -6   3        8.81        6.05      1.12 o 
  -1  -6   3       31.87       31.26      1.90 o 
   0  -6   3        0.62        1.52      0.59 o 
   1  -6   3      505.75      512.08      6.72 o 
   2  -6   3       89.76       80.32      3.02 o 
   3  -6   3        4.56        5.71      1.01 o 
   4  -6   3       21.77       23.53      1.90 o 
   5  -6   3       18.01       17.48      1.90 o 
  -6  -5   3        1.46        1.34      1.34 o 
  -5  -5   3       28.25       26.33      2.13 o 
  -4  -5   3       19.09       19.60      1.57 o 
  -3  -5   3      117.38      111.36      3.25 o 
  -2  -5   3        0.13       -0.67      0.67 o 
  -1  -5   3      207.49      192.91      3.92 o 
   0  -5   3      374.55      329.44      3.49 o 
   1  -5   3       66.62       65.20      2.46 o 
   2  -5   3      146.70      133.87      3.47 o 
   3  -5   3       71.81       64.75      2.69 o 
   4  -5   3       19.02       16.58      1.57 o 
   5  -5   3       28.46       31.59      2.13 o 
   6  -5   3        5.54        2.24      1.34 o 
  -7  -4   3        3.52        1.68      1.46 o 
  -6  -4   3       98.33       96.57      3.81 o 
  -5  -4   3       62.46       53.44      2.69 o 
  -4  -4   3      123.72      127.04      3.36 o 
  -3  -4   3       59.91       59.49      2.24 o 
  -2  -4   3       92.45      103.40      2.69 o 
  -1  -4   3        3.10        1.23      0.56 o 
   0  -4   3      207.92      199.28      2.97 o 
   1  -4   3      100.59       81.89      2.35 o 
   2  -4   3        3.13        1.90      0.67 o 
   3  -4   3       97.34       98.70      2.91 o 
   4  -4   3       89.49       85.36      2.91 o 
   5  -4   3      133.21      115.72      3.70 o 
   6  -4   3       41.09       39.66      2.58 o 
  -7  -3   3        1.46        0.67      1.46 o 
  -6  -3   3       28.43       30.47      2.02 o 
  -5  -3   3       30.11       32.26      2.02 o 
  -4  -3   3       55.56       55.79      2.24 o 
  -3  -3   3       33.82       41.34      1.79 o 
  -2  -3   3      112.76      120.43      2.69 o 
  -1  -3   3      467.46      457.74      4.82 o 
   0  -3   3       18.84       17.15      0.71 o 
   1  -3   3      259.45      254.86      3.58 o 
   2  -3   3      113.75      118.19      2.69 o 
   3  -3   3      294.82      297.32      4.59 o 
   4  -3   3       50.69       53.66      2.13 o 
   5  -3   3      155.79      142.83      3.92 o 
   6  -3   3       77.44       73.94      3.14 o 
   7  -3   3        2.12        0.67      1.57 o 
  -7  -2   3       29.23       28.12      2.24 o 
  -6  -2   3        2.87        2.80      1.12 o 
  -5  -2   3        1.89        2.35      0.90 o 
  -4  -2   3      160.34      171.40      3.58 o 
  -3  -2   3      661.85      729.30      6.39 o 
  -2  -2   3      268.79      266.40      3.58 o 
  -1  -2   3      623.32      609.43      4.93 o 
   0  -2   3      118.22      103.29      1.43 o 
   1  -2   3       72.14       58.37      1.57 o 
   2  -2   3     1466.83     1532.31      8.51 o 
   3  -2   3      143.35      171.29      3.14 o 
   4  -2   3        0.22        0.67      0.45 o 
   5  -2   3       51.47       52.65      2.24 o 
   6  -2   3       30.38       31.70      2.24 o 
   7  -2   3        4.69        8.74      1.34 o 
  -7  -1   3       11.63       11.87      1.57 o 
  -6  -1   3        1.26        1.23      1.12 o 
  -5  -1   3       79.22       79.09      2.69 o 
  -4  -1   3       63.30       75.28      2.35 o 
  -3  -1   3        0.97        1.79      0.56 o 
  -2  -1   3       66.83       61.28      1.68 o 
  -1  -1   3      375.72      375.85      3.58 o 
   0  -1   3      159.99      150.57      6.55 o 
   1  -1   3     2362.51     2239.09     34.95 o 
   2  -1   3       22.27       31.03      1.12 o 
   3  -1   3      282.10      311.66      3.92 o 
   4  -1   3      188.35      194.59      3.58 o 
   5  -1   3        1.95        3.14      0.90 o 
   6  -1   3      149.47      148.66      4.03 o 
   7  -1   3       10.58        9.63      1.34 o 
   8  -1   3        0.07       -1.01      1.23 o 
  -7   0   3        2.91        3.92      1.34 o 
  -6   0   3        1.76        1.57      0.90 o 
  -5   0   3       80.45       76.85      2.69 o 
  -4   0   3      153.51      143.06      3.14 o 
  -3   0   3       29.21       28.23      1.34 o 
  -2   0   3       94.61       99.82      2.02 o 
  -1   0   3     1650.72     1512.26     27.89 o 
   0   0   3      697.76      657.57      3.86 o 
   1   0   3      337.04      319.39      2.91 o 
   2   0   3      791.31      811.19      5.15 o 
   3   0   3      347.95      399.38      4.15 o 
   4   0   3       71.29       76.40      2.13 o 
   5   0   3      306.67      313.12      4.82 o 
   6   0   3      271.80      289.37      5.27 o 
   7   0   3        7.60        7.28      1.34 o 
   8   0   3        8.65        8.85      1.68 o 
  -7   1   3        0.99        3.47      1.12 o 
  -6   1   3       15.71       12.21      1.57 o 
  -5   1   3       97.44       90.97      2.91 o 
  -4   1   3       35.72       37.08      1.68 o 
  -3   1   3        4.15        4.71      0.67 o 
  -2   1   3      325.67      295.75      3.36 o 
  -1   1   3       73.67       81.33      1.57 o 
   0   1   3        0.18        1.79      0.50 o 
   1   1   3        8.20        6.05      0.56 o 
   2   1   3      322.82      366.67      3.36 o 
   3   1   3      662.87      799.32      5.83 o 
   4   1   3       23.06       29.69      1.46 o 
   5   1   3      481.89      500.76      5.94 o 
   6   1   3       75.22       77.75      2.80 o 
   7   1   3       19.40       15.80      1.79 o 
   8   1   3       31.41       30.70      2.24 o 
  -7   2   3        8.02       29.58      2.46 o 
  -6   2   3       22.65       24.65      2.02 o 
  -5   2   3        3.65        3.25      0.90 o 
  -4   2   3        3.31        2.13      0.78 o 
  -3   2   3        0.15        0.56      0.45 o 
  -2   2   3      329.26      347.51      3.81 o 
  -1   2   3     3882.43     3331.25     43.02 o 
   0   2   3      283.13      274.99      2.07 o 
   1   2   3      117.12      130.96      1.90 o 
   2   2   3      398.59      388.29      3.47 o 
   3   2   3       52.03       53.21      1.57 o 
   4   2   3      109.67      142.83      2.80 o 
   5   2   3      377.16      413.49      5.38 o 
   6   2   3        1.80        1.79      0.90 o 
   7   2   3       43.32       33.83      2.35 o 
   8   2   3       19.35       16.47      1.90 o 
  -7   3   3        0.64        1.34      1.23 o 
  -6   3   3        6.41        5.60      1.34 o 
  -5   3   3       13.06       15.91      1.46 o 
  -4   3   3        4.15        4.71      0.90 o 
  -3   3   3       75.97       71.81      2.13 o 
  -2   3   3     1438.83     1484.59      8.18 o 
  -1   3   3      193.98      178.80      2.69 o 
   0   3   3      111.00      108.80      2.86 o 
   1   3   3     1359.60     1212.36     25.77 o 
   2   3   3        5.59        5.15      0.45 o 
   3   3   3        1.05        1.23      0.45 o 
   4   3   3       18.01       24.20      1.23 o 
   5   3   3        2.24        3.70      0.78 o 
   6   3   3       17.81       18.37      1.57 o 
   7   3   3       45.06       43.91      2.35 o 
   8   3   3        5.05        4.48      1.23 o 
  -6   4   3       12.81       12.66      1.57 o 
  -5   4   3       10.80        7.95      1.34 o 
  -4   4   3       31.65       32.26      1.90 o 
  -3   4   3       12.43       11.76      1.12 o 
  -2   4   3        1.89        1.23      0.56 o 
  -1   4   3      239.19      252.85      3.47 o 
   0   4   3      187.14      183.20      5.27 o 
   1   4   3       16.03       19.27      1.01 o 
   2   4   3     1144.05     1218.63      7.28 o 
   3   4   3       20.93       17.03      1.01 o 
   4   4   3       60.30       55.23      1.90 o 
   5   4   3      929.60      936.89      8.40 o 
   6   4   3      162.12      152.13      3.92 o 
   7   4   3      102.66       95.78      3.58 o 
   8   4   3       25.89       27.22      2.46 o 
  -6   5   3       12.47       10.19      1.68 o 
  -5   5   3        6.27        6.50      1.34 o 
  -4   5   3       55.83       55.79      2.46 o 
  -3   5   3        1.79        1.57      0.67 o 
  -2   5   3       20.01       20.28      1.34 o 
  -1   5   3      135.93      116.73      2.69 o 
   0   5   3      245.99      233.21      2.53 o 
   1   5   3      344.99      313.68      4.03 o 
   2   5   3      220.76      242.20      3.58 o 
   3   5   3        0.06        0.11      0.34 o 
   4   5   3      993.23      985.84      8.29 o 
   5   5   3       93.74       74.95      2.69 o 
   6   5   3       31.21       25.09      2.02 o 
   7   5   3        4.31        3.25      1.34 o 
   8   5   3        0.34        2.80      1.12 o 
  -6   6   3        1.53        0.34      1.46 o 
  -5   6   3       31.35       31.03      2.35 o 
  -4   6   3        8.87        8.29      1.46 o 
  -3   6   3       10.83       12.21      1.23 o 
  -2   6   3       38.43       37.19      1.90 o 
  -1   6   3       36.24       32.60      1.68 o 
   0   6   3      416.78      427.02      5.83 o 
   1   6   3       80.16       86.26      2.46 o 
   2   6   3        2.56        1.90      0.67 o 
   3   6   3      201.49      201.20      3.92 o 
   4   6   3       64.23       63.30      2.46 o 
   5   6   3      164.68      161.21      4.15 o 
   6   6   3        3.14        3.70      1.12 o 
   7   6   3       12.56       11.43      1.68 o 
  -5   7   3        0.01        0.67      1.23 o 
  -4   7   3        3.08        5.15      1.46 o 
  -3   7   3        6.87        7.28      1.23 o 
  -2   7   3        5.17        3.92      0.90 o 
  -1   7   3      303.48      302.59      5.15 o 
   0   7   3       15.13       13.71      1.18 o 
   1   7   3        3.75        2.24      0.90 o 
   2   7   3      103.67       96.23      2.91 o 
   3   7   3       76.51       77.07      2.69 o 
   4   7   3      110.90      110.68      3.36 o 
   5   7   3       15.43       18.48      1.57 o 
   6   7   3        3.73        5.38      1.12 o 
   7   7   3       25.88       26.33      2.24 o 
  -4   8   3        0.35       -0.11      1.12 o 
  -3   8   3       36.56       37.08      2.58 o 
  -2   8   3       11.91       11.31      1.57 o 
  -1   8   3        7.17        7.17      1.12 o 
   0   8   3        0.09       -0.56      0.63 o 
   1   8   3       29.26       26.55      1.68 o 
   2   8   3        0.41        3.14      1.01 o 
   3   8   3      137.42      131.74      3.70 o 
   4   8   3       57.58       65.31      2.69 o 
   5   8   3       32.63       39.32      2.35 o 
   6   8   3       51.63       48.96      2.80 o 
  -3   9   3        0.04        2.02      1.23 o 
  -2   9   3        0.02        1.12      1.12 o 
  -1   9   3        0.20       -0.11      0.90 o 
   0   9   3        0.07       -0.24      0.75 o 
   1   9   3        3.12        2.24      1.12 o 
   2   9   3      160.52      159.19      4.37 o 
   3   9   3       24.30       22.97      1.90 o 
   4   9   3       73.21       66.43      3.36 o 
   5   9   3      139.73      142.61      4.59 o 
   6   9   3       36.77       38.54      2.69 o 
  -2  10   3       22.86       26.10      2.35 o 
  -1  10   3        0.95        0.00      1.12 o 
   0  10   3        9.79       12.56      1.10 o 
   1  10   3       10.86       11.76      1.68 o 
   2  10   3        6.94        4.82      1.12 o 
   3  10   3       13.39       12.44      1.68 o 
   4  10   3       63.45       58.37      3.14 o 
   1  11   3        0.24        1.46      1.12 o 
   2  11   3       11.98       11.99      2.02 o 
  -3  -8   4       81.01       80.21      3.58 o 
  -2  -8   4       16.60       16.69      1.79 o 
  -1  -8   4       13.87       14.00      1.68 o 
   0  -8   4       14.92       17.14      1.19 o 
   1  -8   4        0.16        1.01      1.01 o 
   2  -8   4       12.29       13.89      1.90 o 
  -4  -7   4       23.01       25.65      2.13 o 
  -3  -7   4        8.35        7.51      1.46 o 
  -2  -7   4       42.52       40.22      2.46 o 
  -1  -7   4        0.40       -0.45      0.90 o 
   0  -7   4       61.77       56.83      1.98 o 
   1  -7   4       11.24       11.09      1.46 o 
   2  -7   4        5.41        4.26      1.12 o 
   3  -7   4        4.01        5.49      1.23 o 
   4  -7   4       35.51       35.85      2.69 o 
  -5  -6   4        0.79        0.45      0.90 o 
  -4  -6   4        7.03        8.40      1.34 o 
  -3  -6   4       40.74       38.99      2.46 o 
  -2  -6   4       22.51       26.55      1.68 o 
  -1  -6   4      293.10      276.60      5.38 o 
   0  -6   4       25.62       24.14      1.27 o 
   1  -6   4        0.58        0.22      0.90 o 
   2  -6   4      140.46      139.81      4.03 o 
   3  -6   4       20.19       18.04      1.68 o 
   4  -6   4        7.04        6.83      1.34 o 
   5  -6   4       44.36       47.05      3.02 o 
  -6  -5   4        7.06        6.16      1.68 o 
  -5  -5   4       57.49       55.45      2.91 o 
  -4  -5   4        6.79        7.51      1.23 o 
  -3  -5   4        0.75        0.00      0.90 o 
  -2  -5   4        0.77        2.35      0.78 o 
  -1  -5   4      175.60      170.17      3.92 o 
   0  -5   4      230.66      213.97      3.09 o 
   1  -5   4      674.67      648.19      7.28 o 
   2  -5   4        4.51        5.27      1.01 o 
   3  -5   4       12.55       12.66      1.46 o 
   4  -5   4        4.29        3.47      1.12 o 
   5  -5   4        0.09        0.34      1.12 o 
  -6  -4   4       10.58        6.95      1.79 o 
  -5  -4   4       38.38       45.82      2.46 o 
  -4  -4   4        0.03        0.22      0.90 o 
  -3  -4   4       22.09       25.54      1.57 o 
  -2  -4   4      255.38      244.11      4.48 o 
  -1  -4   4       37.61       36.18      1.79 o 
   0  -4   4      243.97      223.35      2.85 o 
   1  -4   4       60.57       50.97      2.02 o 
   2  -4   4       22.03       23.64      1.46 o 
   3  -4   4       80.97       89.73      2.80 o 
   4  -4   4       23.45       25.88      1.79 o 
   5  -4   4       50.07       48.51      2.58 o 
   6  -4   4        1.93        1.12      1.23 o 
  -7  -3   4       15.72       17.81      2.13 o 
  -6  -3   4       62.44       66.99      3.14 o 
  -5  -3   4        3.09        2.91      0.90 o 
  -4  -3   4       91.08       88.84      2.91 o 
  -3  -3   4      216.82      210.50      4.03 o 
  -2  -3   4      522.21      533.92      6.05 o 
  -1  -3   4       91.09       80.77      2.24 o 
   0  -3   4      166.32      147.22      4.20 o 
   1  -3   4        0.45        0.45      0.56 o 
   2  -3   4      275.40      283.32      4.26 o 
   3  -3   4        8.27        6.50      1.01 o 
   4  -3   4       30.66       26.89      1.79 o 
   5  -3   4        4.46        3.81      1.12 o 
   6  -3   4        1.05        1.46      1.12 o 
   7  -3   4       16.20       15.68      2.02 o 
  -7  -2   4       10.60       11.43      1.90 o 
  -6  -2   4        6.07        6.95      1.23 o 
  -5  -2   4       58.09       58.14      2.46 o 
  -4  -2   4        5.72        4.03      1.12 o 
  -3  -2   4       85.63       95.56      2.58 o 
  -2  -2   4      116.44      110.23      2.58 o 
  -1  -2   4       52.16       59.60      1.79 o 
   0  -2   4        0.07        1.92      0.67 o 
   1  -2   4       37.93       29.91      1.34 o 
   2  -2   4      535.39      599.23      5.71 o 
   3  -2   4       67.03       63.97      2.13 o 
   4  -2   4        7.97        9.63      1.12 o 
   5  -2   4      210.78      216.55      4.59 o 
   6  -2   4      146.80      153.37      4.15 o 
   7  -2   4        4.15        3.02      1.34 o 
  -7  -1   4       13.37       15.24      1.79 o 
  -6  -1   4       25.08       25.32      1.90 o 
  -5  -1   4        4.47        3.14      1.12 o 
  -4  -1   4       14.00       15.57      1.34 o 
  -3  -1   4      175.17      185.52      3.36 o 
  -2  -1   4      304.68      313.12      4.03 o 
  -1  -1   4       39.74       48.51      1.46 o 
   0  -1   4       16.36       23.43      0.71 o 
   1  -1   4      356.23      370.36      3.92 o 
   2  -1   4      469.94      531.35      4.93 o 
   3  -1   4       40.10       45.26      1.57 o 
   4  -1   4      172.51      170.62      3.47 o 
   5  -1   4      221.05      220.13      4.37 o 
   6  -1   4        1.80        1.90      1.01 o 
   7  -1   4        1.91        2.02      1.12 o 
  -7   0   4       12.52       12.77      1.79 o 
  -6   0   4        2.56        1.46      1.01 o 
  -5   0   4       29.96       30.02      1.90 o 
  -4   0   4      127.79      135.22      3.25 o 
  -3   0   4        0.01       -0.56      0.56 o 
  -2   0   4       46.29       69.01      1.90 o 
  -1   0   4      457.94      494.26      4.37 o 
   0   0   4       28.39       25.90      1.40 o 
   1   0   4     1331.02     1345.67     28.34 o 
   2   0   4      404.92      437.47      4.26 o 
   3   0   4       52.57       47.16      1.57 o 
   4   0   4        0.94        0.67      0.56 o 
   5   0   4       42.24       34.62      1.90 o 
   6   0   4       29.33       27.00      1.90 o 
   7   0   4        3.26        3.58      1.12 o 
   8   0   4       10.34       10.19      1.68 o 
  -7   1   4        1.58        2.80      1.34 o 
  -6   1   4        0.12        1.12      0.78 o 
  -5   1   4       19.39       16.58      1.57 o 
  -4   1   4        2.02        4.59      0.90 o 
  -3   1   4        6.63        6.50      0.78 o 
  -2   1   4        1.63        2.46      0.67 o 
  -1   1   4     1534.49     1422.41     30.14 o 
   0   1   4       93.67       81.24      3.47 o 
   1   1   4        3.23        2.02      0.34 o 
   2   1   4      381.58      394.22      3.92 o 
   3   1   4     1787.60     1902.56     38.87 o 
   4   1   4       45.89       45.15      1.68 o 
   5   1   4      651.10      683.82      7.06 o 
   6   1   4       48.14       46.83      2.24 o 
   7   1   4       34.84       34.28      2.24 o 
   8   1   4       21.82       20.39      2.13 o 
  -7   2   4        4.71        4.71      1.23 o 
  -6   2   4        2.01        2.46      1.12 o 
  -5   2   4       10.92        9.75      1.34 o 
  -4   2   4      108.59      106.76      2.91 o 
  -3   2   4       40.08       40.78      1.68 o 
  -2   2   4     3187.75     2978.14     49.29 o 
  -1   2   4       66.50       69.34      1.68 o 
   0   2   4      335.76      333.11      2.42 o 
   1   2   4      437.46      398.82      3.70 o 
   2   2   4     1969.85     2093.01     36.63 o 
   3   2   4        1.94        0.00      0.34 o 
   4   2   4      518.27      550.95      5.71 o 
   5   2   4        0.96        1.57      0.67 o 
   6   2   4       79.30       65.87      2.58 o 
   7   2   4       61.27       52.20      2.80 o 
   8   2   4       13.36       13.11      1.90 o 
  -7   3   4        1.76        1.34      1.12 o 
  -6   3   4       18.83       12.10      1.90 o 
  -5   3   4       25.41       25.32      1.79 o 
  -4   3   4        2.78        3.36      0.90 o 
  -3   3   4       43.41       42.35      1.79 o 
  -2   3   4      770.01      777.81      6.39 o 
  -1   3   4        0.06        0.00      0.45 o 
   0   3   4       23.89       20.17      0.67 o 
   1   3   4       56.13       66.43      1.57 o 
   2   3   4      563.48      601.25      5.04 o 
   3   3   4      294.05      363.53      4.26 o 
   4   3   4       45.40       45.82      1.79 o 
   5   3   4      254.20      249.71      4.48 o 
   6   3   4       42.39       41.23      2.13 o 
   7   3   4       81.31       76.63      3.25 o 
   8   3   4        3.09        2.24      1.34 o 
  -6   4   4        2.14        1.23      1.23 o 
  -5   4   4        9.96       11.20      1.46 o 
  -4   4   4        1.85        0.34      0.90 o 
  -3   4   4       89.37       94.55      2.80 o 
  -2   4   4        2.03        2.58      0.67 o 
  -1   4   4        0.08        1.23      0.45 o 
   0   4   4       18.65       11.45      1.68 o 
   1   4   4      125.14      130.96      2.46 o 
   2   4   4       67.71       87.49      2.13 o 
   3   4   4       13.09       15.91      1.01 o 
   4   4   4       17.76       20.50      1.34 o 
   5   4   4       29.33       22.18      1.57 o 
   6   4   4       21.42       22.07      1.68 o 
   7   4   4        7.95        5.94      1.46 o 
   8   4   4        2.32        1.46      1.23 o 
  -6   5   4        1.20        1.90      1.23 o 
  -5   5   4       12.36       12.88      1.68 o 
  -4   5   4        4.89        2.13      1.23 o 
  -3   5   4        3.20        4.93      0.90 o 
  -2   5   4       19.19       22.07      1.46 o 
  -1   5   4        2.05        0.67      0.56 o 
   0   5   4      131.69      115.62      1.86 o 
   1   5   4       90.32       81.89      2.24 o 
   2   5   4      224.00      226.30      3.70 o 
   3   5   4        1.34        2.13      0.56 o 
   4   5   4        1.33        2.35      1.01 o 
   5   5   4       20.02       22.52      1.57 o 
   6   5   4        2.19        1.79      0.90 o 
   7   5   4       16.39       14.90      1.68 o 
   8   5   4       40.42       35.40      2.69 o 
  -5   6   4        4.19        3.92      1.34 o 
  -4   6   4        5.35        7.84      1.23 o 
  -3   6   4        3.34        2.80      0.90 o 
  -2   6   4        7.15        6.27      1.12 o 
  -1   6   4      182.42      162.55      3.58 o 
   0   6   4       90.86       91.72      1.86 o 
   1   6   4      105.05      110.80      2.69 o 
   2   6   4      114.25       95.34      2.58 o 
   3   6   4        1.03        1.12      0.67 o 
   4   6   4      346.49      367.11      5.38 o 
   5   6   4      440.33      428.95      6.27 o 
   6   6   4      138.60      128.94      3.92 o 
   7   6   4       84.40       91.75      3.47 o 
  -5   7   4        6.39        6.50      1.68 o 
  -4   7   4        5.55        4.59      1.34 o 
  -3   7   4        3.57        2.13      1.12 o 
  -2   7   4       67.32       62.74      2.69 o 
  -1   7   4       23.59       26.55      1.68 o 
   0   7   4       38.85       37.40      1.31 o 
   1   7   4      138.36      124.35      3.25 o 
   2   7   4       13.29       10.64      1.34 o 
   3   7   4      235.01      228.20      4.59 o 
   4   7   4        9.33        6.72      1.12 o 
   5   7   4        6.03        7.06      1.23 o 
   6   7   4       35.61       34.17      2.13 o 
   7   7   4        1.22        1.46      1.12 o 
  -4   8   4        1.44        0.22      1.12 o 
  -3   8   4        1.73        1.23      1.12 o 
  -2   8   4        6.93        8.63      1.34 o 
  -1   8   4       10.06       11.99      1.34 o 
   0   8   4       79.58       77.41      2.02 o 
   1   8   4       20.40       23.30      1.68 o 
   2   8   4      198.36      197.73      4.48 o 
   3   8   4      179.25      156.84      4.15 o 
   4   8   4        7.37        7.84      1.23 o 
   5   8   4        3.17        4.03      1.12 o 
   6   8   4       14.97       19.72      1.79 o 
  -3   9   4       10.80       12.21      1.68 o 
  -2   9   4       18.69       26.21      2.13 o 
  -1   9   4        4.00        3.14      1.23 o 
   0   9   4        6.17        8.10      1.01 o 
   1   9   4       72.76       73.60      3.02 o 
   2   9   4        0.31        0.67      1.01 o 
   3   9   4        6.75        7.28      1.34 o 
   4   9   4       20.53       23.41      1.90 o 
   5   9   4        9.50        8.63      1.79 o 
   6   9   4        3.96        3.25      1.57 o 
  -2  10   4        0.19        1.34      1.12 o 
  -1  10   4        1.56        2.91      1.01 o 
   0  10   4        2.72        3.52      1.34 o 
   1  10   4       16.41       18.04      1.68 o 
   2  10   4        9.38       10.08      1.46 o 
   3  10   4       14.46       18.71      1.79 o 
   4  10   4        9.21        9.07      1.68 o 
   5  10   4       21.43       21.51      2.13 o 
   1  11   4        1.46        0.11      1.23 o 
   2  11   4        0.86        0.11      1.12 o 
  -1  -8   5       38.38       45.93      2.80 o 
   0  -8   5        9.22       12.40      1.90 o 
  -3  -7   5       22.74       19.16      1.90 o 
  -2  -7   5       22.05       21.62      2.13 o 
  -1  -7   5       11.49       10.64      1.46 o 
   0  -7   5        0.42        0.55      1.06 o 
   1  -7   5       36.75       38.76      2.35 o 
   2  -7   5       35.56       37.75      2.46 o 
   3  -7   5       36.83       41.11      2.69 o 
  -5  -6   5        0.02       -0.22      1.23 o 
  -4  -6   5       23.46       24.87      2.13 o 
  -3  -6   5       89.41       90.63      3.47 o 
  -2  -6   5       41.33       44.14      2.58 o 
  -1  -6   5        4.39        5.49      1.12 o 
   0  -6   5       14.40       11.64      1.07 o 
   1  -6   5      139.85      146.76      4.26 o 
   2  -6   5       35.87       34.39      2.24 o 
   3  -6   5        1.18        3.92      1.12 o 
   4  -6   5       14.20       19.49      1.79 o 
  -5  -5   5        0.22        0.67      1.12 o 
  -4  -5   5       26.69       28.57      2.13 o 
  -3  -5   5       43.14       38.43      2.24 o 
  -2  -5   5       14.51       15.35      1.57 o 
  -1  -5   5       64.34       61.95      2.58 o 
   0  -5   5      288.40      296.99      4.31 o 
   1  -5   5       58.11       54.22      2.46 o 
   2  -5   5       33.62       33.50      2.02 o 
   3  -5   5       14.11       16.13      1.57 o 
   4  -5   5       60.60       57.69      3.02 o 
   5  -5   5       51.80       56.13      3.02 o 
  -6  -4   5       10.40       11.76      1.90 o 
  -5  -4   5       32.57       32.04      2.24 o 
  -4  -4   5       29.55       26.77      2.13 o 
  -3  -4   5        8.52       10.64      1.34 o 
  -2  -4   5      176.41      175.10      4.03 o 
  -1  -4   5       74.64       63.86      2.46 o 
   0  -4   5      195.50      198.63      2.93 o 
   1  -4   5      309.66      283.54      4.82 o 
   2  -4   5       27.80       24.76      1.68 o 
   3  -4   5       65.47       60.27      2.58 o 
   4  -4   5       62.22       71.36      2.80 o 
   5  -4   5       10.28        8.96      1.46 o 
   6  -4   5        8.22        7.39      1.46 o 
  -6  -3   5       21.22       17.92      2.13 o 
  -5  -3   5        9.92       12.66      1.46 o 
  -4  -3   5        5.27        4.37      1.12 o 
  -3  -3   5        0.13       -0.78      0.78 o 
  -2  -3   5        0.87        0.78      0.78 o 
  -1  -3   5      447.53      445.64      5.71 o 
   0  -3   5       97.23       83.08      1.74 o 
   1  -3   5        4.37        1.23      0.56 o 
   2  -3   5       23.84       25.21      1.57 o 
   3  -3   5      115.74      104.97      3.14 o 
   4  -3   5       96.66       86.49      3.02 o 
   5  -3   5       86.06       87.49      3.25 o 
   6  -3   5       38.08       39.77      2.58 o 
  -6  -2   5        6.57        4.71      1.57 o 
  -5  -2   5        0.99        1.12      1.01 o 
  -4  -2   5        3.14        2.46      1.01 o 
  -3  -2   5      153.77      166.47      3.70 o 
  -2  -2   5       24.06       26.77      1.46 o 
  -1  -2   5       21.42       21.29      1.34 o 
   0  -2   5        2.13        2.65      0.67 o 
   1  -2   5       13.89       16.69      1.12 o 
   2  -2   5      531.13      530.56      5.83 o 
   3  -2   5        1.46        1.01      0.67 o 
   4  -2   5      382.89      339.44      5.27 o 
   5  -2   5      118.37      114.72      3.58 o 
   6  -2   5        2.61        2.46      1.23 o 
   7  -2   5       46.00       50.75      2.80 o 
  -7  -1   5        3.79        5.04      1.34 o 
  -6  -1   5        1.84        3.14      1.12 o 
  -5  -1   5       47.85       47.84      2.35 o 
  -4  -1   5      259.20      287.80      5.04 o 
  -3  -1   5      117.99      115.95      2.91 o 
  -2  -1   5      364.30      366.11      4.82 o 
  -1  -1   5      109.71      100.38      2.35 o 
   0  -1   5      260.20      259.08      4.87 o 
   1  -1   5     1122.49     1121.17      7.51 o 
   2  -1   5       55.29       65.31      2.02 o 
   3  -1   5       22.65       17.14      1.23 o 
   4  -1   5       51.25       50.41      2.13 o 
   5  -1   5      100.79      103.96      3.36 o 
   6  -1   5       59.78       59.82      2.69 o 
   7  -1   5        7.57        7.28      1.34 o 
  -7   0   5        0.10       -1.34      1.34 o 
  -6   0   5       16.26       13.44      1.68 o 
  -5   0   5       27.47       28.45      1.90 o 
  -4   0   5       16.36       14.56      1.46 o 
  -3   0   5       23.62       18.82      1.23 o 
  -2   0   5       10.67        6.72      0.78 o 
  -1   0   5      265.08      231.78      3.47 o 
   0   0   5      217.26      177.20      2.18 o 
   1   0   5       41.77       50.64      1.57 o 
   2   0   5      395.75      433.32      4.59 o 
   3   0   5      120.68      124.13      2.80 o 
   4   0   5        0.45        0.45      0.56 o 
   5   0   5      293.86      284.77      5.04 o 
   6   0   5       37.13       37.42      2.13 o 
   7   0   5        3.18        3.25      1.23 o 
  -7   1   5        0.31        0.34      1.23 o 
  -6   1   5       14.43       10.75      1.57 o 
  -5   1   5       39.50       36.74      2.13 o 
  -4   1   5        1.03        1.01      0.78 o 
  -3   1   5       39.34       41.23      1.79 o 
  -2   1   5       46.14       49.96      1.79 o 
  -1   1   5      206.09      203.67      3.14 o 
   0   1   5      314.60      298.72      9.13 o 
   1   1   5      155.00      148.21      2.58 o 
   2   1   5      152.35      161.77      2.80 o 
   3   1   5       86.20       86.49      2.24 o 
   4   1   5      113.00      111.02      2.91 o 
   5   1   5      203.38      203.67      4.26 o 
   6   1   5       33.91       29.69      1.90 o 
   7   1   5       17.64       15.35      1.79 o 
   8   1   5        1.75        3.47      1.23 o 
  -6   2   5        3.71        1.79      1.34 o 
  -5   2   5        5.73        3.81      1.23 o 
  -4   2   5        0.42        0.22      0.78 o 
  -3   2   5        0.11        0.22      0.67 o 
  -2   2   5       80.44       75.51      2.24 o 
  -1   2   5        8.65        6.39      0.67 o 
   0   2   5       13.61       11.21      0.55 o 
   1   2   5        8.75        8.85      0.67 o 
   2   2   5      266.02      293.96      3.70 o 
   3   2   5       51.66       71.14      2.02 o 
   4   2   5      172.84      178.57      3.47 o 
   5   2   5      188.49      195.94      4.03 o 
   6   2   5       36.98       28.45      1.90 o 
   7   2   5       43.80       41.11      2.46 o 
   8   2   5       54.62       57.69      3.14 o 
  -6   3   5        0.80        0.45      1.23 o 
  -5   3   5        0.02        0.67      0.67 o 
  -4   3   5        0.27       -0.45      0.90 o 
  -3   3   5      219.24      209.27      4.03 o 
  -2   3   5     1206.08     1210.46      8.63 o 
  -1   3   5        0.46        0.90      0.45 o 
   0   3   5        0.15       -0.06      0.32 o 
   1   3   5      366.30      341.91      3.92 o 
   2   3   5      227.61      234.03      3.47 o 
   3   3   5      140.47      173.31      3.14 o 
   4   3   5      793.72      838.64      7.39 o 
   5   3   5       35.94       31.14      1.79 o 
   6   3   5      113.17      101.27      3.25 o 
   7   3   5       80.12       66.54      3.02 o 
   8   3   5        7.79       10.53      1.46 o 
  -6   4   5        2.76        4.03      1.34 o 
  -5   4   5        5.70        8.74      1.34 o 
  -4   4   5       23.40       24.76      1.79 o 
  -3   4   5      289.57      284.89      4.82 o 
  -2   4   5      209.91      203.67      3.81 o 
  -1   4   5        4.63        4.82      0.78 o 
   0   4   5      460.19      436.85      6.05 o 
   1   4   5      143.57      136.23      2.69 o 
   2   4   5      164.49      157.73      2.91 o 
   3   4   5       25.31       28.23      1.46 o 
   4   4   5       63.73       74.95      2.35 o 
   5   4   5      107.64      102.95      3.02 o 
   6   4   5      100.99       87.83      3.02 o 
   7   4   5        8.00        6.83      1.34 o 
   8   4   5       43.05       41.23      2.69 o 
  -6   5   5        4.12        4.48      1.34 o 
  -5   5   5        8.85       12.44      1.57 o 
  -4   5   5        0.31        1.12      0.78 o 
  -3   5   5       20.05       18.15      1.57 o 
  -2   5   5        8.03        8.18      1.12 o 
  -1   5   5        3.59        2.35      0.78 o 
   0   5   5        1.19        0.62      0.67 o 
   1   5   5      553.87      567.19      5.71 o 
   2   5   5       27.83       31.03      1.46 o 
   3   5   5       25.76       27.22      1.46 o 
   4   5   5      927.91      963.21      8.40 o 
   5   5   5       94.41       92.42      2.91 o 
   6   5   5      103.19       98.47      3.36 o 
   7   5   5       17.17       23.19      1.90 o 
   8   5   5       17.57       16.47      1.90 o 
  -5   6   5        4.14        4.48      1.46 o 
  -4   6   5        1.40        3.25      0.90 o 
  -3   6   5        7.41        8.85      1.23 o 
  -2   6   5        0.85        0.67      0.78 o 
  -1   6   5       10.97       10.64      1.12 o 
   0   6   5      122.08      115.23      2.14 o 
   1   6   5       43.40       50.64      2.02 o 
   2   6   5        1.93        1.34      0.56 o 
   3   6   5      433.13      436.35      5.71 o 
   4   6   5       56.02       45.48      2.24 o 
   5   6   5        0.01        0.90      0.78 o 
   6   6   5        0.04       -1.01      1.01 o 
   7   6   5       15.38       14.00      1.90 o 
  -5   7   5        1.62        0.67      1.23 o 
  -4   7   5        1.04        0.56      1.12 o 
  -3   7   5        1.43        1.90      0.90 o 
  -2   7   5       17.66       14.34      1.46 o 
  -1   7   5      147.49      142.16      3.81 o 
   0   7   5       34.60       35.32      1.31 o 
   1   7   5        0.23        1.79      0.67 o 
   2   7   5       68.38       69.91      2.46 o 
   3   7   5        2.50        2.58      1.01 o 
   4   7   5      132.82      132.30      3.58 o 
   5   7   5       17.44       11.76      1.57 o 
   6   7   5        0.32       -1.12      1.23 o 
   7   7   5       34.58       37.53      2.58 o 
  -4   8   5        0.02       -0.22      1.12 o 
  -3   8   5        0.31        0.56      0.90 o 
  -2   8   5       63.90       66.21      2.91 o 
  -1   8   5        1.67        2.58      1.01 o 
   0   8   5        6.73        6.19      0.83 o 
   1   8   5       33.46       31.70      2.02 o 
   2   8   5        1.86        2.02      0.90 o 
   3   8   5        0.22        0.22      0.90 o 
   4   8   5       16.04       14.90      1.57 o 
   5   8   5        0.37       -0.22      0.90 o 
   6   8   5       76.72       72.37      3.47 o 
  -3   9   5        0.16        0.00      1.23 o 
  -2   9   5        1.64        1.12      1.34 o 
  -1   9   5        2.08        1.68      1.23 o 
   0   9   5        9.94        9.01      0.99 o 
   1   9   5        1.40        2.80      0.90 o 
   2   9   5      169.33      162.10      4.48 o 
   3   9   5       76.84       82.90      3.14 o 
   4   9   5       22.88       26.21      2.02 o 
   5   9   5       57.48       53.77      3.02 o 
   6   9   5        6.73        5.60      1.57 o 
  -2  10   5        0.97        0.22      1.23 o 
  -1  10   5        0.04       -0.45      1.12 o 
   0  10   5        0.67        0.03      1.46 o 
   1  10   5       61.32       61.17      3.02 o 
   2  10   5        8.20        9.30      1.57 o 
   3  10   5       43.82       48.73      2.80 o 
   4  10   5       59.13       63.07      3.14 o 
   5  10   5       21.25       19.49      2.13 o 
   1  11   5       13.83       12.66      1.68 o 
   2  11   5        5.92       10.19      1.46 o 
  -2  -7   6        5.10        2.91      1.46 o 
  -1  -7   6       15.80       16.47      1.90 o 
   0  -7   6        0.07        0.14      0.67 o 
   1  -7   6        7.78       10.75      1.79 o 
   2  -7   6       10.94       18.82      1.79 o 
  -4  -6   6       11.01       10.08      1.68 o 
  -3  -6   6        9.62       13.11      1.68 o 
  -2  -6   6        0.01        2.13      1.01 o 
  -1  -6   6       11.18       11.09      1.46 o 
   0  -6   6        4.16        5.16      0.79 o 
   1  -6   6        2.40        1.79      1.12 o 
   2  -6   6        0.71       -0.90      1.01 o 
   3  -6   6      103.35      107.88      4.03 o 
  -5  -5   6        1.70        1.57      1.23 o 
  -4  -5   6        9.11        6.95      1.57 o 
  -3  -5   6        0.06        1.79      0.78 o 
  -2  -5   6       55.20       52.65      2.80 o 
  -1  -5   6       31.09       29.13      2.02 o 
   0  -5   6       21.16       19.81      1.15 o 
   1  -5   6      184.63      174.20      4.48 o 
   2  -5   6       42.16       35.06      2.13 o 
   3  -5   6        7.56        4.59      1.34 o 
   4  -5   6       79.71       77.52      3.58 o 
  -5  -4   6        5.79        5.49      1.57 o 
  -4  -4   6       15.18       15.91      1.68 o 
  -3  -4   6        0.78        1.23      0.90 o 
  -2  -4   6      196.57      196.50      4.59 o 
  -1  -4   6      109.50      105.08      3.25 o 
   0  -4   6      626.43      619.10      5.27 o 
   1  -4   6       12.75       11.54      1.34 o 
   2  -4   6       10.60       12.21      1.34 o 
   3  -4   6        3.26        2.69      1.01 o 
   4  -4   6        3.94        3.70      1.34 o 
   5  -4   6        5.69        7.28      1.46 o 
  -6  -3   6       16.38       15.12      2.02 o 
  -5  -3   6        0.00       -0.67      1.12 o 
  -4  -3   6        3.43        2.13      1.23 o 
  -3  -3   6       71.12       68.11      2.80 o 
  -2  -3   6        0.05       -0.56      0.78 o 
  -1  -3   6      153.80      146.20      3.58 o 
   0  -3   6       26.20       23.19      2.18 o 
   1  -3   6       14.86       13.67      1.34 o 
   2  -3   6       86.47       90.85      2.91 o 
   3  -3   6       44.27       47.05      2.24 o 
   4  -3   6       59.67       58.81      2.69 o 
   5  -3   6        0.33        2.02      1.01 o 
   6  -3   6        9.15        9.97      1.46 o 
  -6  -2   6        1.34        1.57      1.34 o 
  -5  -2   6       38.37       39.99      2.46 o 
  -4  -2   6        0.70       -0.56      1.01 o 
  -3  -2   6      106.20      102.84      3.14 o 
  -2  -2   6        7.23        6.27      1.01 o 
  -1  -2   6       51.02       47.50      2.02 o 
   0  -2   6       10.57        9.02      0.71 o 
   1  -2   6      167.29      162.89      3.58 o 
   2  -2   6       25.71       24.09      1.46 o 
   3  -2   6       10.04        7.73      1.23 o 
   4  -2   6        8.80        5.71      1.23 o 
   5  -2   6        4.38        3.25      1.12 o 
   6  -2   6       32.04       32.82      2.24 o 
  -6  -1   6        9.10        8.40      1.57 o 
  -5  -1   6        0.87        2.69      0.90 o 
  -4  -1   6        0.07        0.56      0.90 o 
  -3  -1   6       40.03       40.55      2.02 o 
  -2  -1   6        0.10        0.11      0.56 o 
  -1  -1   6       26.51       30.58      1.57 o 
   0  -1   6       10.16       10.29      1.01 o 
   1  -1   6       70.08       71.14      2.13 o 
   2  -1   6      157.52      139.36      3.25 o 
   3  -1   6        9.39       13.33      1.12 o 
   4  -1   6      246.82      223.27      4.48 o 
   5  -1   6      338.53      336.98      5.94 o 
   6  -1   6        9.06        8.51      1.23 o 
   7  -1   6       29.81       36.41      2.46 o 
  -6   0   6        0.96        1.23      1.12 o 
  -5   0   6        0.60        2.91      1.12 o 
  -4   0   6       95.42       97.58      3.14 o 
  -3   0   6        1.82        2.46      0.78 o 
  -2   0   6        6.68       10.64      0.90 o 
  -1   0   6       37.82       27.33      1.57 o 
   0   0   6       10.06       10.28      0.71 o 
   1   0   6     1047.07     1050.03      7.62 o 
   2   0   6       37.15       38.54      1.68 o 
   3   0   6      122.53      112.59      2.80 o 
   4   0   6      496.17      509.50      6.27 o 
   5   0   6        0.60        1.79      0.90 o 
   6   0   6        1.26        0.90      0.90 o 
   7   0   6      111.14      118.86      4.15 o 
  -6   1   6        7.53        7.06      1.57 o 
  -5   1   6       45.17       44.47      2.46 o 
  -4   1   6        8.97       10.08      1.34 o 
  -3   1   6       36.95       34.06      1.68 o 
  -2   1   6       96.72       96.90      2.58 o 
  -1   1   6       16.95       20.73      1.12 o 
   0   1   6     1134.14     1122.95     10.53 o 
   1   1   6      222.47      203.89      3.36 o 
   2   1   6       36.74       30.58      1.46 o 
   3   1   6       23.70       22.52      1.34 o 
   4   1   6        0.12        0.56      0.67 o 
   5   1   6        0.16        0.22      0.67 o 
   6   1   6        0.34       -0.45      0.90 o 
   7   1   6        7.10        4.82      1.46 o 
  -6   2   6        4.71        6.50      1.46 o 
  -5   2   6        0.65       -0.56      1.12 o 
  -4   2   6        6.98       10.64      1.23 o 
  -3   2   6       27.13       22.41      1.68 o 
  -2   2   6      334.93      310.43      4.59 o 
  -1   2   6        4.16        6.16      0.90 o 
   0   2   6        8.84        8.30      0.59 o 
   1   2   6      181.44      153.59      2.91 o 
   2   2   6      788.39      833.71      6.72 o 
   3   2   6       11.66       13.89      1.01 o 
   4   2   6      898.65      901.15      7.95 o 
   5   2   6      190.63      202.43      4.37 o 
   6   2   6        0.01       -0.90      0.90 o 
   7   2   6       61.08       51.53      2.69 o 
   8   2   6        3.05        5.27      1.46 o 
  -6   3   6        1.85        2.80      1.23 o 
  -5   3   6        7.79        6.16      1.23 o 
  -4   3   6       22.38       20.39      1.68 o 
  -3   3   6      309.24      269.99      4.82 o 
  -2   3   6        2.23        3.47      0.90 o 
  -1   3   6        1.20        1.79      0.56 o 
   0   3   6       38.87       33.96      1.51 o 
   1   3   6      381.69      391.20      4.59 o 
   2   3   6       12.55       11.31      1.01 o 
   3   3   6      282.84      283.54      4.37 o 
   4   3   6        5.54        3.25      0.90 o 
   5   3   6       15.40       14.34      1.23 o 
   6   3   6      129.80      127.71      3.81 o 
   7   3   6        9.54        9.30      1.57 o 
   8   3   6       15.34       15.91      1.57 o 
  -6   4   6        0.21       -1.34      1.34 o 
  -5   4   6        0.58        1.46      1.01 o 
  -4   4   6        1.18        0.56      1.01 o 
  -3   4   6      164.64      142.72      3.70 o 
  -2   4   6        4.20        2.80      0.90 o 
  -1   4   6       18.33       15.68      1.23 o 
   0   4   6       29.88       29.31      0.99 o 
   1   4   6       37.95       32.94      1.57 o 
   2   4   6       57.46       67.44      2.13 o 
   3   4   6        0.12        0.45      0.56 o 
   4   4   6      204.88      197.17      3.92 o 
   5   4   6       72.15       75.73      2.69 o 
   6   4   6       73.61       71.25      2.91 o 
   7   4   6       17.98       17.81      1.90 o 
   8   4   6        6.73        6.50      1.34 o 
  -5   5   6        0.01        1.01      1.01 o 
  -4   5   6       40.49       33.94      2.35 o 
  -3   5   6        0.02       -1.23      1.23 o 
  -2   5   6       25.19       28.23      1.68 o 
  -1   5   6        3.35        3.47      0.78 o 
   0   5   6       85.31       83.36      2.18 o 
   1   5   6        5.48        5.83      0.78 o 
   2   5   6        2.52        2.69      0.78 o 
   3   5   6       41.23       38.43      1.79 o 
   4   5   6       52.77       49.52      2.13 o 
   5   5   6        4.22        4.93      1.01 o 
   6   5   6        6.01        8.07      1.23 o 
   7   5   6        0.14       -0.22      1.23 o 
  -5   6   6        0.06       -1.23      1.23 o 
  -4   6   6        2.25        3.92      1.23 o 
  -3   6   6       11.04       12.88      1.34 o 
  -2   6   6        1.70        3.81      0.78 o 
  -1   6   6      118.96      107.66      3.14 o 
   0   6   6       17.37       17.28      0.95 o 
   1   6   6      123.09      117.74      3.02 o 
   2   6   6        7.15        7.06      0.90 o 
   3   6   6        3.07        4.15      0.90 o 
   4   6   6       26.89       31.26      1.90 o 
   5   6   6       48.52       42.57      2.35 o 
   6   6   6       66.99       59.04      2.80 o 
   7   6   6       37.39       40.44      2.46 o 
  -4   7   6        0.01       -1.23      1.23 o 
  -3   7   6        1.63        2.58      1.01 o 
  -2   7   6       41.47       37.75      2.35 o 
  -1   7   6       31.20       32.04      2.02 o 
   0   7   6       16.46       19.41      1.29 o 
   1   7   6       58.51       49.63      2.24 o 
   2   7   6        0.19       -0.78      0.78 o 
   3   7   6      255.72      250.05      4.93 o 
   4   7   6      262.01      248.48      5.15 o 
   5   7   6      129.65      121.89      3.92 o 
   6   7   6       56.16       59.15      3.02 o 
   7   7   6       18.93       20.39      2.02 o 
  -4   8   6        0.05        1.79      1.12 o 
  -3   8   6        3.14        7.39      1.23 o 
  -2   8   6        0.25        1.01      1.01 o 
  -1   8   6        5.25        4.82      1.23 o 
   0   8   6       32.94       29.20      1.43 o 
   1   8   6        0.11        0.90      0.67 o 
   2   8   6       94.47       85.14      3.14 o 
   3   8   6        0.16        1.12      0.90 o 
   4   8   6       23.17       19.60      1.79 o 
   5   8   6       31.28       25.09      2.13 o 
   6   8   6        6.73        7.28      1.46 o 
  -3   9   6        6.72        5.83      1.79 o 
  -2   9   6        6.27        4.48      1.46 o 
  -1   9   6       16.40       14.68      1.68 o 
   0   9   6        0.27        1.06      1.34 o 
   1   9   6       71.01       66.99      3.14 o 
   2   9   6       47.87       47.84      2.69 o 
   3   9   6       45.86       48.06      2.46 o 
   4   9   6       10.43       11.43      1.57 o 
   5   9   6        2.66        2.80      1.23 o 
   6   9   6        9.78       13.11      1.68 o 
  -1  10   6        0.07        0.34      1.12 o 
   0  10   6       31.58       34.72      1.78 o 
   1  10   6        1.93        1.12      1.23 o 
   2  10   6        8.57        9.07      1.46 o 
   3  10   6        9.85       11.99      1.46 o 
   4  10   6        4.57        2.58      1.34 o 
   2  11   6        2.15        4.26      1.12 o 
  -2  -6   7        8.83        7.95      1.46 o 
  -1  -6   7        0.27        0.67      1.01 o 
   0  -6   7       16.68       17.33      1.46 o 
   1  -6   7       26.75       30.25      2.24 o 
   2  -6   7       27.88       33.16      2.35 o 
  -4  -5   7       24.10       21.40      2.13 o 
  -3  -5   7        7.48        5.94      1.46 o 
  -2  -5   7        2.40        2.91      1.12 o 
  -1  -5   7        0.52        1.90      0.78 o 
   0  -5   7       22.94       25.05      2.91 o 
   1  -5   7       11.97       10.87      1.46 o 
   2  -5   7        8.92       11.09      1.46 o 
   3  -5   7        2.90        1.01      1.34 o 
   4  -5   7       26.51       32.94      2.46 o 
  -4  -4   7        1.07        2.35      1.01 o 
  -3  -4   7        9.85       12.10      1.57 o 
  -2  -4   7       40.46       33.50      2.24 o 
  -1  -4   7       45.18       46.94      2.46 o 
   0  -4   7        2.71        2.81      0.75 o 
   1  -4   7       34.27       33.61      2.13 o 
   2  -4   7       27.14       25.43      1.79 o 
   3  -4   7      133.01      136.79      4.15 o 
   4  -4   7      110.37      107.21      3.92 o 
   5  -4   7       13.74       14.79      1.79 o 
  -5  -3   7        1.05        1.46      1.12 o 
  -4  -3   7        1.15        0.45      1.23 o 
  -3  -3   7       28.37       29.24      2.24 o 
  -2  -3   7       43.01       38.65      2.13 o 
  -1  -3   7      285.51      283.54      5.38 o 
   0  -3   7      327.13      317.74      3.88 o 
   1  -3   7       58.53       51.20      2.46 o 
   2  -3   7       44.49       39.66      2.24 o 
   3  -3   7       72.79       69.68      2.91 o 
   4  -3   7        0.39        1.01      1.01 o 
   5  -3   7        2.57        3.58      1.01 o 
  -5  -2   7        0.38        1.57      1.12 o 
  -4  -2   7        0.09       -0.34      1.01 o 
  -3  -2   7       41.49       43.69      2.24 o 
  -2  -2   7      164.07      155.49      4.03 o 
  -1  -2   7       81.71       71.59      2.58 o 
   0  -2   7       19.19       16.92      0.95 o 
   1  -2   7       43.58       37.31      1.90 o 
   2  -2   7       50.21       52.32      2.35 o 
   3  -2   7       34.62       26.21      1.68 o 
   4  -2   7      187.17      185.07      4.59 o 
   5  -2   7       14.26       16.80      1.68 o 
   6  -2   7        5.84        8.51      1.46 o 
  -6  -1   7        0.05        0.22      1.01 o 
  -5  -1   7        3.70        3.70      1.23 o 
  -4  -1   7       54.68       57.25      2.80 o 
  -3  -1   7       33.07       30.81      1.90 o 
  -2  -1   7        0.01       -0.78      0.78 o 
  -1  -1   7        1.84        1.57      0.67 o 
   0  -1   7       11.65       12.00      0.79 o 
   1  -1   7      168.68      162.44      3.58 o 
   2  -1   7       11.11        8.74      1.12 o 
   3  -1   7      289.32      250.49      4.82 o 
   4  -1   7       43.89       47.39      2.24 o 
   5  -1   7       33.44       26.77      2.02 o 
   6  -1   7       47.99       49.85      2.91 o 
  -6   0   7        5.43        4.37      1.46 o 
  -5   0   7       29.66       30.92      2.24 o 
  -4   0   7       32.30       30.47      2.13 o 
  -3   0   7       21.29       19.94      1.57 o 
  -2   0   7       11.31       11.09      1.12 o 
  -1   0   7       41.18       39.77      1.90 o 
   0   0   7      187.58      181.29      3.42 o 
   1   0   7        0.06        0.45      0.67 o 
   2   0   7        0.54        1.23      0.56 o 
   3   0   7       71.51       67.10      2.35 o 
   4   0   7      172.47      180.36      4.15 o 
   5   0   7       81.18       80.77      3.14 o 
   6   0   7       22.00       24.42      1.79 o 
   7   0   7       24.80       26.10      2.35 o 
  -6   1   7        3.46        3.58      1.46 o 
  -5   1   7        0.10        0.67      1.01 o 
  -4   1   7        4.16        3.02      1.12 o 
  -3   1   7        3.92        3.14      1.01 o 
  -2   1   7        5.82        4.93      0.90 o 
  -1   1   7       63.45       53.55      2.13 o 
   0   1   7        6.48        9.60      0.71 o 
   1   1   7      193.06      189.33      3.70 o 
   2   1   7      202.07      183.28      3.70 o 
   3   1   7        8.86        6.72      1.01 o 
   4   1   7      356.13      351.99      5.27 o 
   5   1   7        9.89        6.95      1.23 o 
   6   1   7        4.52        6.39      1.23 o 
   7   1   7       58.89       51.53      3.02 o 
  -6   2   7        0.38       -0.22      1.23 o 
  -5   2   7        6.54        7.17      1.34 o 
  -4   2   7        0.69        0.67      1.01 o 
  -3   2   7        0.01        0.90      0.78 o 
  -2   2   7       15.49       13.44      1.34 o 
  -1   2   7       60.30       53.10      2.02 o 
   0   2   7      209.48      209.78      3.92 o 
   1   2   7      101.72       96.12      2.58 o 
   2   2   7      110.34      105.75      2.80 o 
   3   2   7       94.07       88.95      2.69 o 
   4   2   7       78.28       75.06      2.58 o 
   5   2   7       10.66        9.30      1.12 o 
   6   2   7       33.20       35.51      2.24 o 
   7   2   7        6.17        5.38      1.34 o 
  -5   3   7        0.05       -0.67      1.01 o 
  -4   3   7        0.88        1.34      1.01 o 
  -3   3   7       57.61       62.29      2.58 o 
  -2   3   7       72.37       65.20      2.46 o 
  -1   3   7        7.65        8.51      0.90 o 
   0   3   7        0.07        1.18      0.40 o 
   1   3   7      106.94      107.99      2.69 o 
   2   3   7        2.38        2.35      0.67 o 
   3   3   7       96.77       89.40      2.69 o 
   4   3   7      213.97      225.06      4.37 o 
   5   3   7       64.28       51.76      2.35 o 
   6   3   7       61.94       64.64      2.80 o 
   7   3   7       68.90       70.24      3.14 o 
  -5   4   7        2.73       -0.22      1.57 o 
  -4   4   7       13.47       12.44      1.57 o 
  -3   4   7      251.63      228.42      5.04 o 
  -2   4   7        1.38        0.90      0.90 o 
  -1   4   7       14.26       13.56      1.23 o 
   0   4   7       33.66       30.73      1.15 o 
   1   4   7      192.04      177.12      3.58 o 
   2   4   7       24.35       27.56      1.57 o 
   3   4   7      379.10      397.59      5.38 o 
   4   4   7       46.02       43.80      2.13 o 
   5   4   7       83.53       82.00      2.91 o 
   6   4   7       87.98       80.21      3.14 o 
   7   4   7        1.10        3.36      1.01 o 
  -5   5   7        0.01       -0.56      1.34 o 
  -4   5   7       17.06       15.24      1.90 o 
  -3   5   7       49.43       53.10      2.46 o 
  -2   5   7        0.65        0.45      0.78 o 
  -1   5   7       15.93       14.23      1.34 o 
   0   5   7       69.72       69.24      2.91 o 
   1   5   7       28.65       27.11      1.57 o 
   2   5   7       49.01       50.30      2.02 o 
   3   5   7      106.90       99.82      2.91 o 
   4   5   7       47.70       46.16      2.13 o 
   5   5   7      161.11      150.45      4.03 o 
   6   5   7        1.26        0.00      1.12 o 
   7   5   7       35.23       33.83      2.46 o 
  -4   6   7       13.28       13.67      1.79 o 
  -3   6   7        8.88        9.07      1.34 o 
  -2   6   7        1.87        1.01      1.01 o 
  -1   6   7       11.88       10.08      1.34 o 
   0   6   7       63.97       64.17      3.08 o 
   1   6   7        1.91        3.02      0.78 o 
   2   6   7        3.77        1.57      0.90 o 
   3   6   7      332.80      332.83      5.38 o 
   4   6   7      107.98      105.42      3.25 o 
   5   6   7       70.06       67.22      2.80 o 
   6   6   7        6.01        9.97      1.46 o 
   7   6   7       62.04       63.97      3.25 o 
  -4   7   7        0.14        0.45      1.23 o 
  -3   7   7        0.01       -0.22      1.01 o 
  -2   7   7        0.65        0.56      1.01 o 
  -1   7   7       27.90       25.65      2.02 o 
   0   7   7       44.00       41.53      1.51 o 
   1   7   7        9.97        8.96      1.23 o 
   2   7   7      115.61      111.58      3.47 o 
   3   7   7       61.83       62.29      2.69 o 
   4   7   7        0.09        0.67      1.01 o 
   5   7   7        0.10       -0.11      1.01 o 
   6   7   7       18.73       18.04      1.90 o 
   7   7   7       22.77       26.10      2.13 o 
  -3   8   7        0.19        1.01      1.01 o 
  -2   8   7       43.04       44.81      2.58 o 
  -1   8   7       15.50       17.81      1.68 o 
   0   8   7        9.68       11.48      1.03 o 
   1   8   7       16.55       17.59      1.68 o 
   2   8   7       16.50       17.03      1.57 o 
   3   8   7       22.01       23.75      1.79 o 
   4   8   7       25.34       24.31      1.90 o 
   5   8   7        3.37        3.70      1.34 o 
   6   8   7       28.98       32.60      2.35 o 
  -2   9   7        0.74        1.46      1.01 o 
  -1   9   7        2.86        4.93      1.34 o 
   0   9   7        4.91        5.56      0.95 o 
   1   9   7        4.44        3.47      1.34 o 
   2   9   7        1.99        1.57      1.12 o 
   3   9   7        4.59        3.36      1.34 o 
   4   9   7        0.55       -1.12      1.12 o 
   5   9   7       35.26       34.95      2.58 o 
  -1  10   7        2.39        6.83      1.23 o 
   0  10   7        0.81        2.80      0.83 o 
   1  10   7       35.40       43.58      2.80 o 
   2  10   7       27.09       29.91      2.35 o 
   3  10   7        3.72        5.04      1.34 o 
   4  10   7       14.13       15.91      1.90 o 
  -2  -5   8        6.22        4.15      1.46 o 
  -1  -5   8        4.64        6.61      1.23 o 
   0  -5   8        9.38       11.89      1.68 o 
   1  -5   8        8.51        7.17      1.57 o 
   2  -5   8      102.48      108.89      4.15 o 
  -3  -4   8       19.14       20.28      1.90 o 
  -2  -4   8        3.68        3.58      1.01 o 
  -1  -4   8       12.16       12.88      1.68 o 
   0  -4   8      128.47      128.50      3.70 o 
   1  -4   8        1.55        1.34      0.90 o 
   2  -4   8        9.09        8.29      1.46 o 
   3  -4   8       40.96       44.81      2.69 o 
   4  -4   8       10.10        7.51      1.68 o 
  -4  -3   8        0.24       -0.67      1.12 o 
  -3  -3   8       32.97       33.72      2.24 o 
  -2  -3   8       29.90       31.48      2.13 o 
  -1  -3   8      180.82      181.71      4.71 o 
   0  -3   8       21.69       16.36      1.19 o 
   1  -3   8        1.95        1.79      1.01 o 
   2  -3   8        2.02        0.45      1.01 o 
   3  -3   8       37.92       36.18      2.35 o 
   4  -3   8        2.55        2.91      1.12 o 
   5  -3   8       51.51       60.27      3.14 o 
  -5  -2   8        0.27        0.34      1.23 o 
  -4  -2   8        8.73        9.19      1.57 o 
  -3  -2   8        2.19        4.37      1.01 o 
  -2  -2   8       25.36       25.54      1.90 o 
  -1  -2   8       71.27       78.31      3.02 o 
   0  -2   8        2.03        1.27      1.51 o 
   1  -2   8       71.08       72.71      2.80 o 
   2  -2   8      125.77      119.42      3.70 o 
   3  -2   8       72.67       67.33      2.91 o 
   4  -2   8        2.89        5.71      1.12 o 
   5  -2   8       45.61       43.80      2.69 o 
  -5  -1   8        0.37        2.69      1.12 o 
  -4  -1   8        6.94        9.19      1.46 o 
  -3  -1   8        3.56        1.79      1.34 o 
  -2  -1   8       88.33       84.36      3.02 o 
  -1  -1   8        3.41        5.38      0.90 o 
   0  -1   8      113.82      106.51      2.30 o 
   1  -1   8       40.20       38.87      2.02 o 
   2  -1   8       62.67       61.39      2.58 o 
   3  -1   8        2.46        0.67      0.90 o 
   4  -1   8        2.32        6.39      1.12 o 
   5  -1   8       74.35       78.31      3.47 o 
   6  -1   8        0.27        0.00      1.12 o 
  -5   0   8        1.27       -1.46      1.46 o 
  -4   0   8       15.82       18.60      1.79 o 
  -3   0   8        3.46        2.58      1.12 o 
  -2   0   8        3.08        2.35      1.12 o 
  -1   0   8        0.14        0.34      0.67 o 
   0   0   8        9.70        7.74      0.83 o 
   1   0   8      198.11      177.79      4.03 o 
   2   0   8       30.84       31.70      1.79 o 
   3   0   8      295.82      263.38      5.04 o 
   4   0   8      234.07      240.19      5.04 o 
   5   0   8       12.74       14.45      1.46 o 
   6   0   8       36.57       35.74      2.58 o 
  -5   1   8       15.22       19.60      1.90 o 
  -4   1   8        0.05        1.01      1.01 o 
  -3   1   8        8.89        9.63      1.23 o 
  -2   1   8        0.06       -0.67      0.78 o 
  -1   1   8        0.48       -0.34      0.78 o 
   0   1   8      303.94      293.48      6.89 o 
   1   1   8       32.73       33.61      1.79 o 
   2   1   8       35.23       29.13      1.68 o 
   3   1   8      158.71      155.61      3.70 o 
   4   1   8       58.79       62.51      2.58 o 
   5   1   8        7.80        7.84      1.23 o 
   6   1   8       97.68       94.78      3.70 o 
   7   1   8       12.12       11.99      1.79 o 
  -5   2   8        1.72        3.36      1.23 o 
  -4   2   8        2.84        4.26      1.12 o 
  -3   2   8        9.09       12.77      1.46 o 
  -2   2   8        3.97        3.14      1.01 o 
  -1   2   8      120.06      134.43      3.47 o 
   0   2   8        0.26       -0.51      0.51 o 
   1   2   8        0.84        1.46      0.67 o 
   2   2   8       14.03       16.13      1.34 o 
   3   2   8      150.67      159.98      3.81 o 
   4   2   8       20.64       22.52      1.57 o 
   5   2   8        3.65        4.48      0.90 o 
   6   2   8        7.91        8.51      1.34 o 
   7   2   8       87.09       82.45      3.70 o 
  -5   3   8        0.01        0.78      1.01 o 
  -4   3   8        0.93        0.34      1.23 o 
  -3   3   8       31.60       32.15      2.02 o 
  -2   3   8        5.66        5.38      1.01 o 
  -1   3   8       59.54       56.46      2.35 o 
   0   3   8       73.19       64.30      1.66 o 
   1   3   8      314.81      291.94      4.71 o 
   2   3   8        3.08        2.80      0.78 o 
   3   3   8      641.92      615.37      7.17 o 
   4   3   8      115.34      123.01      3.47 o 
   5   3   8        8.78       11.65      1.46 o 
   6   3   8      108.22       99.48      3.58 o 
   7   3   8        0.76        0.45      1.12 o 
  -5   4   8        0.12       -1.34      1.34 o 
  -4   4   8       30.39       28.45      2.13 o 
  -3   4   8        1.92        2.46      1.23 o 
  -2   4   8        2.61        3.81      0.90 o 
  -1   4   8       30.88       28.23      1.79 o 
   0   4   8       91.13       85.91      1.98 o 
   1   4   8        1.62        2.13      0.67 o 
   2   4   8      117.47      114.72      3.14 o 
   3   4   8        1.04        1.01      0.78 o 
   4   4   8       71.89       64.64      2.69 o 
   5   4   8       75.43       76.96      3.02 o 
   6   4   8        6.12        5.38      1.23 o 
   7   4   8       49.85       48.84      2.91 o 
  -4   5   8       44.68       45.37      2.80 o 
  -3   5   8        3.48        5.38      1.34 o 
  -2   5   8       12.82       11.87      1.57 o 
  -1   5   8        2.94        3.25      1.01 o 
   0   5   8       26.20       26.07      1.96 o 
   1   5   8        8.16        6.72      1.01 o 
   2   5   8        3.16        5.15      0.90 o 
   3   5   8      190.87      189.44      4.26 o 
   4   5   8        6.70        7.73      1.12 o 
   5   5   8       32.55       34.28      2.13 o 
   6   5   8       30.24       32.82      2.13 o 
   7   5   8        0.67       -0.67      1.12 o 
  -4   6   8        1.74        2.69      1.57 o 
  -3   6   8        4.04        4.03      1.57 o 
  -2   6   8        0.73        0.11      0.78 o 
  -1   6   8       27.14       28.23      1.90 o 
   0   6   8        0.17        1.46      0.59 o 
   1   6   8        0.00       -0.22      0.67 o 
   2   6   8        7.08        7.39      1.12 o 
   3   6   8       32.35       26.44      2.02 o 
   4   6   8        5.20        5.60      1.01 o 
   5   6   8       22.22       26.21      1.90 o 
   6   6   8        0.19        2.35      0.90 o 
   7   6   8       15.62       17.70      2.02 o 
  -3   7   8        0.91        1.12      1.12 o 
  -2   7   8       13.90       12.88      1.68 o 
  -1   7   8        0.75        0.34      0.90 o 
   0   7   8       13.26       12.96      1.29 o 
   1   7   8        0.23        0.22      0.78 o 
   2   7   8        4.71        3.47      1.23 o 
   3   7   8        9.70       10.75      1.46 o 
   4   7   8       59.49       55.01      2.69 o 
   5   7   8       22.38       20.95      1.90 o 
   6   7   8       22.63       19.94      2.24 o 
  -3   8   8        1.02        2.58      1.01 o 
  -2   8   8        0.14       -0.45      1.12 o 
  -1   8   8        1.29       -0.34      1.23 o 
   0   8   8       16.08       16.91      1.27 o 
   1   8   8        6.97        5.38      1.12 o 
   2   8   8      125.90      125.25      3.92 o 
   3   8   8       88.38       85.59      3.36 o 
   4   8   8       27.83       24.09      2.13 o 
   5   8   8       46.11       51.31      2.69 o 
   6   8   8       27.34       29.91      2.35 o 
  -2   9   8        4.39        4.48      1.46 o 
  -1   9   8        8.32        9.63      1.46 o 
   0   9   8        1.60        2.90      2.30 o 
   1   9   8       40.78       43.24      2.46 o 
   2   9   8        0.03        0.67      1.12 o 
   3   9   8       32.16       34.17      2.35 o 
   4   9   8       26.13       26.89      2.13 o 
   5   9   8        3.78        3.02      1.12 o 
   0  10   8       15.31       15.70      1.50 o 
   1  10   8        6.71        8.40      1.46 o 
   2  10   8       14.89       11.43      1.79 o 
   3  10   8        1.12        1.90      1.34 o 
   4  10   8        0.19        1.57      1.01 o 
  -2  -4   9        0.03        0.22      1.12 o 
  -1  -4   9        6.11        6.27      1.34 o 
   0  -4   9        0.82        1.66      0.86 o 
   1  -4   9        9.07       11.65      1.68 o 
   2  -4   9       16.01       17.92      1.79 o 
   3  -4   9       34.44       39.21      2.80 o 
  -3  -3   9       21.83       22.07      2.13 o 
  -2  -3   9       16.77       14.12      1.90 o 
  -1  -3   9        7.53        5.04      1.46 o 
   0  -3   9       39.51       45.30      1.78 o 
   1  -3   9       35.66       33.16      2.35 o 
   2  -3   9       47.69       52.32      2.80 o 
   3  -3   9       87.90       83.80      3.70 o 
   4  -3   9       14.35       15.35      1.90 o 
  -4  -2   9        3.82        4.82      1.34 o 
  -3  -2   9       15.05       17.14      1.90 o 
  -2  -2   9       61.07       62.85      3.14 o 
  -1  -2   9      116.76      110.12      3.81 o 
   0  -2   9       14.17       16.12      1.11 o 
   1  -2   9        3.96        5.15      1.01 o 
   2  -2   9        3.61        2.58      1.12 o 
   3  -2   9        7.37        3.47      1.34 o 
   4  -2   9        2.55        1.46      1.12 o 
   5  -2   9       60.17       70.47      3.47 o 
  -4  -1   9        9.74       13.00      1.90 o 
  -3  -1   9       31.94       39.99      2.58 o 
  -2  -1   9        1.43        2.80      1.01 o 
  -1  -1   9       12.28       16.24      1.57 o 
   0  -1   9        2.46        0.39      0.71 o 
   1  -1   9        0.01        0.67      0.67 o 
   2  -1   9        0.10        2.13      0.78 o 
   3  -1   9       71.15       68.11      2.91 o 
   4  -1   9        3.72        6.27      1.23 o 
   5  -1   9       32.93       33.38      2.46 o 
  -4   0   9        0.77        2.35      1.23 o 
  -3   0   9        4.29        5.94      1.34 o 
  -2   0   9       15.10       12.32      1.68 o 
  -1   0   9        2.49        2.13      0.90 o 
   0   0   9       74.83       68.85      1.98 o 
   1   0   9       37.02       39.99      2.13 o 
   2   0   9       79.63       73.71      2.80 o 
   3   0   9       59.73       62.96      2.80 o 
   4   0   9       58.78       51.08      2.80 o 
   5   0   9       41.71       46.16      2.58 o 
   6   0   9       30.66       29.13      2.35 o 
  -4   1   9        7.96       10.98      1.79 o 
  -3   1   9        2.95        1.46      1.12 o 
  -2   1   9        5.36        6.50      1.12 o 
  -1   1   9       82.16       83.80      3.02 o 
   0   1   9        0.63       -0.46      0.73 o 
   1   1   9        9.71        8.74      1.12 o 
   2   1   9      109.64      114.04      3.36 o 
   3   1   9       37.94       36.18      2.13 o 
   4   1   9      115.09      119.98      3.81 o 
   5   1   9       13.12       13.89      1.57 o 
   6   1   9       28.45       30.81      2.35 o 
  -4   2   9        0.03        1.23      1.12 o 
  -3   2   9        1.44        2.69      1.01 o 
  -2   2   9       20.70       17.14      1.68 o 
  -1   2   9        0.05        0.78      0.78 o 
   0   2   9      116.11      113.54      2.38 o 
   1   2   9       32.42       32.71      1.90 o 
   2   2   9       49.32       47.95      2.24 o 
   3   2   9      192.47      184.85      4.37 o 
   4   2   9       17.78       14.00      1.46 o 
   5   2   9        7.77        9.86      1.34 o 
   6   2   9       80.74       84.24      3.58 o 
  -4   3   9        0.05       -0.11      1.12 o 
  -3   3   9        1.94        2.35      1.12 o 
  -2   3   9        5.12        4.59      1.23 o 
  -1   3   9       45.54       43.69      2.35 o 
   0   3   9        2.12        1.91      1.18 o 
   1   3   9       10.01        9.52      1.23 o 
   2   3   9        8.78        9.41      1.23 o 
   3   3   9       10.06       11.65      1.23 o 
   4   3   9       19.63       23.53      1.79 o 
   5   3   9       23.82       26.77      2.02 o 
   6   3   9        1.71        2.24      1.12 o 
   7   3   9       63.87       65.42      3.47 o 
  -4   4   9        2.26        4.71      1.34 o 
  -3   4   9        7.61        5.60      1.34 o 
  -2   4   9        0.28       -0.56      1.01 o 
  -1   4   9        0.49        1.57      0.90 o 
   0   4   9        0.00        0.15      0.59 o 
   1   4   9       20.28       24.09      1.57 o 
   2   4   9        0.13        0.90      0.90 o 
   3   4   9       82.79       79.65      3.02 o 
   4   4   9       29.10       26.77      1.90 o 
   5   4   9        4.82        2.91      1.46 o 
   6   4   9       67.87       70.02      3.14 o 
   7   4   9        0.97        2.02      1.23 o 
  -4   5   9       18.54       14.00      2.13 o 
  -3   5   9        2.03        3.58      1.01 o 
  -2   5   9        0.00        0.11      0.90 o 
  -1   5   9        0.24       -0.11      0.78 o 
   0   5   9      109.03      101.56      2.38 o 
   1   5   9       23.66       22.41      1.68 o 
   2   5   9      179.23      172.52      4.26 o 
   3   5   9       44.25       43.80      2.24 o 
   4   5   9       27.36       26.33      1.90 o 
   5   5   9      130.40      127.71      3.92 o 
   6   5   9        0.00       -0.11      1.01 o 
  -3   6   9        0.12        1.12      1.01 o 
  -2   6   9        4.37        3.92      1.34 o 
  -1   6   9       17.45       18.71      1.68 o 
   0   6   9        1.76        2.24      1.51 o 
   1   6   9        1.01        0.22      0.90 o 
   2   6   9       28.84       25.54      1.79 o 
   3   6   9       31.68       31.59      2.13 o 
   4   6   9      136.01      130.96      3.92 o 
   5   6   9        9.44       10.42      1.46 o 
   6   6   9       17.77       22.29      1.90 o 
  -3   7   9        0.36       -0.22      1.23 o 
  -2   7   9        0.59       -0.34      1.34 o 
  -1   7   9        8.24        7.51      1.34 o 
   0   7   9        0.12        1.98      1.57 o 
   1   7   9       13.26       14.00      1.46 o 
   2   7   9       62.07       63.74      2.91 o 
   3   7   9       27.87       31.93      2.13 o 
   4   7   9       29.95       30.02      2.24 o 
   5   7   9        0.05       -1.12      1.12 o 
   6   7   9       38.30       41.79      2.69 o 
  -2   8   9        4.17        3.02      1.46 o 
  -1   8   9        6.16        4.48      1.68 o 
   0   8   9        9.72       11.21      1.03 o 
   1   8   9       10.40       12.10      1.57 o 
   2   8   9       16.11       15.46      1.90 o 
   3   8   9        5.56        4.15      1.23 o 
   4   8   9        2.06        2.35      1.01 o 
   5   8   9        4.67        4.03      1.57 o 
  -1   9   9        0.59        0.45      1.23 o 
   0   9   9        3.21        4.35      1.34 o 
   1   9   9       11.42       13.44      1.57 o 
   2   9   9       11.42       12.32      1.79 o 
   3   9   9       33.07       36.30      2.46 o 
   4   9   9        2.39        2.02      1.34 o 
   1  10   9        0.50       -0.78      1.34 o 
   2  10   9        4.08        4.82      1.34 o 
  -1  -3  10       31.88       35.62      2.46 o 
   0  -3  10        0.46        0.28      0.71 o 
   1  -3  10       17.23       18.15      1.79 o 
   2  -3  10       13.87       16.24      1.90 o 
  -2  -2  10       43.69       43.69      2.80 o 
  -1  -2  10        0.01       -0.45      1.23 o 
   0  -2  10        0.12       -0.62      0.95 o 
   1  -2  10        0.32       -0.78      1.01 o 
   2  -2  10       64.37       70.58      3.25 o 
   3  -2  10       16.69       19.04      1.90 o 
   4  -2  10       29.94       42.35      2.69 o 
  -3  -1  10        4.60        6.39      1.46 o 
  -2  -1  10       42.17       46.72      2.80 o 
  -1  -1  10       20.88       20.84      2.02 o 
   0  -1  10       21.21       20.24      1.27 o 
   1  -1  10       52.79       55.01      2.80 o 
   2  -1  10       57.65       58.81      2.91 o 
   3  -1  10        0.05        0.90      1.12 o 
   4  -1  10       41.97       39.99      2.58 o 
  -3   0  10       22.18       26.21      2.24 o 
  -2   0  10        3.41        4.26      1.23 o 
  -1   0  10        9.28        9.52      1.57 o 
   0   0  10        9.69       10.81      1.11 o 
   1   0  10       12.80       10.75      1.46 o 
   2   0  10        2.06        1.12      1.01 o 
   3   0  10        0.45        0.45      1.01 o 
   4   0  10       22.45       25.21      2.02 o 
   5   0  10        6.78        9.19      1.34 o 
  -4   1  10        1.19       -1.23      1.23 o 
  -3   1  10        1.51        1.01      1.23 o 
  -2   1  10        0.02       -0.67      0.90 o 
  -1   1  10        1.16        0.34      1.01 o 
   0   1  10       24.65       24.04      1.35 o 
   1   1  10        0.97        1.90      0.78 o 
   2   1  10      105.60       97.69      3.36 o 
   3   1  10       48.55       51.42      2.69 o 
   4   1  10        6.38        9.52      1.34 o 
   5   1  10       24.49       27.00      2.24 o 
  -4   2  10        0.02       -1.23      1.23 o 
  -3   2  10        3.31        4.82      1.34 o 
  -2   2  10        0.05       -0.11      1.01 o 
  -1   2  10       46.65       47.61      2.58 o 
   0   2  10        5.13        5.80      1.18 o 
   1   2  10       10.45        8.63      1.34 o 
   2   2  10       66.10       60.16      2.80 o 
   3   2  10      149.63      152.13      4.26 o 
   4   2  10       31.38       29.58      2.13 o 
   5   2  10       73.89       78.31      3.47 o 
   6   2  10        8.08        8.74      1.46 o 
  -4   3  10        4.25        3.14      1.68 o 
  -3   3  10        4.68        4.03      1.34 o 
  -2   3  10       16.04       16.47      1.57 o 
  -1   3  10       10.91        8.74      1.46 o 
   0   3  10       13.92       14.55      1.51 o 
   1   3  10       27.17       24.76      1.90 o 
   2   3  10       75.07       82.45      3.14 o 
   3   3  10       48.24       52.54      2.46 o 
   4   3  10        4.35        5.49      1.12 o 
   5   3  10        9.42        9.75      1.46 o 
   6   3  10       60.88       58.25      3.02 o 
  -3   4  10        0.47       -0.11      1.01 o 
  -2   4  10       12.49       10.87      1.79 o 
  -1   4  10       23.81       19.60      1.90 o 
   0   4  10       58.42       57.29      2.41 o 
   1   4  10        5.23        4.37      1.01 o 
   2   4  10      136.90      134.54      3.92 o 
   3   4  10       61.22       57.69      2.69 o 
   4   4  10        1.30        3.02      0.90 o 
   5   4  10       35.11       35.40      2.35 o 
   6   4  10        8.69       10.42      1.57 o 
  -3   5  10        0.36       -0.90      1.34 o 
  -2   5  10        0.24       -0.45      1.12 o 
  -1   5  10        9.69        8.51      1.34 o 
   0   5  10        2.06        2.13      0.79 o 
   1   5  10        3.02        3.81      1.12 o 
   2   5  10        0.47        0.00      1.01 o 
   3   5  10       44.93       38.76      2.35 o 
   4   5  10        6.14        8.29      1.34 o 
   5   5  10        0.14        1.12      1.01 o 
   6   5  10       43.84       48.62      2.80 o 
  -3   6  10        0.04       -1.34      1.34 o 
  -2   6  10        1.26        1.57      1.23 o 
  -1   6  10        0.87        1.01      1.12 o 
   0   6  10        1.52        1.01      0.63 o 
   1   6  10       16.74       17.81      1.79 o 
   2   6  10       52.84       50.52      2.91 o 
   3   6  10        6.85        4.93      1.46 o 
   4   6  10        0.68       -0.56      1.01 o 
   5   6  10       24.25       22.85      2.13 o 
   6   6  10        5.06        4.37      1.23 o 
  -2   7  10        2.03        2.91      1.23 o 
  -1   7  10        1.78        1.12      1.23 o 
   0   7  10        1.68        1.43      0.75 o 
   1   7  10        0.62        0.56      1.12 o 
   2   7  10       44.48       47.72      2.69 o 
   3   7  10        1.88        0.90      1.23 o 
   4   7  10       34.71       39.99      2.58 o 
   5   7  10        1.10       -1.12      1.12 o 
  -1   8  10        3.68        4.71      1.46 o 
   0   8  10        0.04        0.62      0.75 o 
   1   8  10        6.08        7.51      1.57 o 
   2   8  10       12.99       13.11      1.79 o 
   3   8  10       24.57       26.10      2.13 o 
   4   8  10        8.51        9.63      1.57 o 
   5   8  10       10.75       12.88      1.90 o 
   0   9  10        0.28       -0.63      0.86 o 
   1   9  10       32.68       33.94      2.69 o 
   2   9  10        9.63        9.75      1.79 o 
   3   9  10        4.85        4.48      1.34 o 
   0  -2  11       11.29       13.46      1.31 o 
   1  -2  11       23.97       25.99      2.24 o 
  -1  -1  11        5.96        9.63      1.68 o 
   0  -1  11        5.72        5.51      1.51 o 
   1  -1  11        0.01        0.11      1.12 o 
   2  -1  11       19.99       23.64      2.13 o 
   3  -1  11        3.34        3.25      1.23 o 
  -2   0  11       10.12       13.89      1.90 o 
  -1   0  11        0.06        0.90      1.12 o 
   0   0  11        1.52        3.75      0.75 o 
   1   0  11        0.74       -0.67      1.01 o 
   2   0  11       24.90       24.42      2.13 o 
   3   0  11        2.98        5.83      1.23 o 
   4   0  11       22.35       20.73      2.24 o 
  -2   1  11        0.04        2.80      0.90 o 
  -1   1  11       19.46       18.15      1.90 o 
   0   1  11        3.13        4.17      0.91 o 
   1   1  11       22.19       19.38      1.90 o 
   2   1  11       14.91       18.26      1.79 o 
   3   1  11       23.20       21.85      1.90 o 
   4   1  11       16.73       19.04      1.90 o 
  -3   2  11        0.27        0.90      1.23 o 
  -2   2  11        3.95        3.92      1.12 o 
  -1   2  11        0.52        0.00      1.12 o 
   0   2  11        3.44        3.69      0.75 o 
   1   2  11       17.86       20.28      1.90 o 
   2   2  11        9.07       10.87      1.57 o 
   3   2  11       43.46       44.70      2.69 o 
   4   2  11        2.67        1.68      1.46 o 
   5   2  11        1.66        1.12      1.34 o 
  -3   3  11        0.59        0.11      1.12 o 
  -2   3  11        5.03        7.06      1.34 o 
  -1   3  11       24.61       26.77      2.13 o 
   0   3  11        4.03        3.78      0.91 o 
   1   3  11        2.67        2.24      1.12 o 
   2   3  11       50.52       42.91      2.80 o 
   3   3  11        0.00       -0.22      1.01 o 
   4   3  11       12.28       14.45      1.68 o 
   5   3  11       93.07       99.37      4.15 o 
  -2   4  11        9.94       12.77      1.68 o 
  -1   4  11        2.69        4.15      1.34 o 
   0   4  11        0.00        0.22      0.71 o 
   1   4  11        7.91        7.51      1.34 o 
   2   4  11        8.52        9.86      1.57 o 
   3   4  11        0.70        1.34      1.01 o 
   4   4  11       14.34       16.80      1.79 o 
   5   4  11        0.24        1.01      1.01 o 
  -2   5  11        1.78        2.24      1.12 o 
  -1   5  11        0.28        0.67      1.12 o 
   0   5  11       13.84       14.46      1.23 o 
   1   5  11        4.62        3.58      1.34 o 
   2   5  11       55.92       63.18      2.91 o 
   3   5  11       22.30       21.85      2.13 o 
   4   5  11        0.35        0.11      1.12 o 
   5   5  11       42.82       45.93      2.80 o 
  -2   6  11        0.62        1.12      1.12 o 
  -1   6  11       12.33       15.01      1.79 o 
   0   6  11        4.94        5.64      0.95 o 
   1   6  11       46.71       46.38      2.80 o 
   2   6  11        2.03        3.58      1.12 o 
   3   6  11        8.45        9.19      1.46 o 
   4   6  11       49.34       48.62      2.91 o 
   5   6  11        0.06       -0.34      1.12 o 
  -1   7  11        0.17        0.56      1.12 o 
   0   7  11        0.74        1.57      0.71 o 
   1   7  11        4.38        3.58      1.34 o 
   2   7  11        6.80        6.05      1.57 o 
   3   7  11       31.45       32.15      2.35 o 
   4   7  11        0.87        1.79      1.23 o 
   0   8  11        0.84        2.83      0.89 o 
   1   8  11        5.19        7.06      1.46 o 
   2   8  11        5.41        5.83      1.57 o 
   3   8  11        0.02        0.45      1.23 o 
   0   0  12       18.95       22.80      1.51 o 
   1   0  12        4.38        5.49      1.57 o 
   2   0  12        3.14        8.40      1.46 o 
  -1   1  12        2.95        2.35      1.34 o 
   0   1  12        0.71        1.01      1.06 o 
   1   1  12        3.17        5.83      1.34 o 
   2   1  12        0.57       -0.67      1.23 o 
   3   1  12        6.94        8.74      1.46 o 
  -1   2  12        5.46        7.06      1.46 o 
   0   2  12        0.26        1.06      0.75 o 
   1   2  12       42.17       43.58      2.69 o 
   2   2  12        6.95        6.27      1.46 o 
   3   2  12        8.35        8.85      1.79 o 
  -1   3  12        0.50        0.90      1.12 o 
   0   3  12        3.33        3.12      1.06 o 
   1   3  12       13.94       11.43      1.90 o 
   2   3  12       45.32       51.08      2.91 o 
   3   3  12        9.67        9.30      1.68 o 
   4   3  12       21.28       23.75      2.13 o 
  -1   4  12        0.79        0.22      1.23 o 
   0   4  12        8.43       10.07      1.15 o 
   1   4  12       14.70       14.68      2.02 o 
   2   4  12        4.21        2.02      1.34 o 
   3   4  12        0.65        0.67      1.01 o 
   4   4  12       13.79       12.66      1.90 o 
  -1   5  12       12.98       12.88      2.02 o 
   0   5  12        0.54        0.68      1.23 o 
   1   5  12       10.22       12.55      1.79 o 
   2   5  12        5.01        5.71      1.46 o 
   3   5  12        1.09        0.22      1.12 o 
   4   5  12       13.84       10.64      2.13 o 
   0   6  12        0.92        1.29      1.23 o 
   1   6  12        2.42        3.14      1.46 o 
   2   6  12       19.68       15.68      2.24 o 
   3   6  12        2.00        5.27      1.12 o 
   1   7  12       12.13       10.19      2.02 o 
   2   7  12        4.70        7.28      1.57 o 
                                                 
